# Supplementary material for: Mutation in glutamate transporter homologue GltTk provides insights into pathologic mechanism of episodic ataxia 6
Source: Nat Commun. 2023 Mar 31;14:1799. doi: 10.1038/s41467-023-37503-y (PMC10066184; doi:10.1038/s41467-023-37503-y)
Supplement: Supplementary file 6 — Source Data [file 41467_2023_37503_MOESM6_ESM.xlsx]

## Sheet: Figure 2a and Suppl. Figure 3
Figure 2a and Supplementary Figure 3
Top											Bottom
Time (s)	0 mM	1 mM	5 mM	10 mM	20 mM	50 mM	100 mM	200 mM	300 mM		Time (s)	0	1 mM	5 mM	10 mM	15 mM	25 mM	50 mM	75 mM	113.5 mM
0	-0.0020711	-0.0203739	-0.0004796	0.00111195	-0.0020711	-0.0084373	-0.0148035	-0.00605	-0.0100289		0	0.00559883	-0.0236856	-0.0211391	-0.00968002	-0.00331383	-0.0058603	-0.0134997	-0.00840678	-0.00204059
0.001	-0.0052542	-0.0203739	-0.0004796	-0.0084373	-0.0108247	-0.0100289	-0.013212	-0.0036627	0.0027035		0.001	-0.00840678	-0.00713354	-0.0134997	0.00305236	0.00687207	-0.0109532	-0.00204059	-0.00840678	-0.0134997
0.002	0.0027035	-0.0148035	0.0027035	-0.0020711	-0.0084373	-0.0028669	-0.0084373	-0.0092331	-0.0076416		0.002	-0.0122265	-0.0325983	-0.00331383	0.011965	-0.00713354	-0.00968002	-0.0109532	-0.0185927	-0.014773
0.003	-0.0020711	-0.0116204	-0.0020711	-0.0052542	-0.00605	-0.0092331	-0.0084373	-0.0052542	-0.0124162		0.003	-0.0211391	-0.00331383	-0.0160462	-0.00331383	-0.0134997	-0.00331383	-0.014773	-0.0173194	-0.0198659
0.004	0.00031618	-0.0140077	-0.0044585	-0.0148035	-0.0124162	-0.0148035	-0.0211697	-0.0171908	-0.0084373		0.004	-0.0134997	-0.0173194	0.00687207	-0.0173194	0.00432559	-0.00204059	-0.0173194	-0.0109532	-0.0058603
0.005	-0.0068458	-0.0068458	-0.013212	-0.0052542	-0.0148035	-0.0124162	-0.0171908	-0.0020711	-0.0108247		0.005	-0.0211391	-0.00713354	-0.0300518	-0.0109532	-0.0134997	-0.00968002	0.00177912	-0.00331383	-0.0134997
0.006	0.0194147	-0.0092331	-0.0044585	0.00349927	-0.0028669	-0.0171908	-0.0259443	-0.0028669	-0.0020711		0.006	0.00941854	-0.00458707	-0.0198659	-0.000767356	0.000505882	-0.00331383	-0.00968002	0.000505882	0.000505882
0.007	-0.0012754	-0.0004796	0.00190772	-0.0020711	-0.0124162	-0.0100289	-0.0155993	-0.0028669	-0.0076416		0.007	-0.00968002	-0.0211391	-0.00204059	-0.00331383	-0.014773	-0.00331383	-0.0211391	-0.00968002	-0.0058603
0.008	-0.0020711	-0.013212	0.00031618	-0.0116204	-0.0124162	-0.0084373	-0.0195782	-0.0052542	-0.0036627		0.008	-0.0109532	-0.0211391	-0.0236856	-0.0058603	-0.0109532	-0.000767356	0.000505882	-0.0211391	-0.0173194
0.009	-0.0020711	-0.0004796	0.00031618	0.00031618	-0.0068458	-0.0068458	-0.013212	-0.0076416	0.00747814		0.009	0.00687207	-0.0160462	-0.00331383	-0.0160462	-0.00458707	-0.00458707	-0.00204059	-0.0109532	-0.00458707
0.01	0.00349927	-0.0084373	0.00031618	0.0027035	-0.0092331	-0.0148035	-0.0148035	0.00349927	-0.0108247		0.01	-0.0109532	-0.0185927	-0.0236856	-0.0262321	-0.0122265	-0.0185927	-0.0058603	-0.00713354	0.00687207
0.011	0.00349927	-0.0052542	-0.0004796	-0.0108247	-0.0004796	-0.013212	-0.0179866	-0.0163951	-0.0004796		0.011	-0.000767356	-0.0134997	-0.0160462	-0.00458707	0.000505882	-0.00713354	0.011965	0.00177912	-0.0109532
0.012	0.0027035	-0.0092331	0.00349927	-0.00605	-0.0068458	-0.0163951	-0.0155993	-0.0108247	-0.0020711		0.012	-0.0109532	-0.0249589	-0.00840678	-0.0325983	-0.00840678	-0.00331383	-0.00204059	-0.0376912	-0.0058603
0.013	-0.0004796	0.0027035	-0.0068458	-0.0076416	-0.0012754	0.0027035	-0.0179866	-0.0028669	-0.0028669		0.013	0.0196044	-0.0224124	-0.036418	-0.0249589	0.000505882	0.00687207	-0.0109532	-0.00204059	-0.0122265
0.014	-0.0036627	-0.0092331	-0.0068458	-0.0068458	-0.0092331	-0.0028669	-0.0195782	-0.0036627	-0.0036627		0.014	-0.0160462	-0.0122265	-0.0300518	-0.0338715	0.000505882	-0.0109532	0.0196044	-0.00458707	-0.0224124
0.015	0.011457	-0.0116204	0.00349927	-0.0036627	-0.0116204	-0.0068458	-0.0155993	-0.0004796	-0.0084373		0.015	-0.0122265	-0.0211391	-0.0185927	-0.0160462	-0.0122265	0.00687207	-0.0109532	-0.0058603	0.00432559
0.016	0.00111195	-0.0100289	-0.0179866	-0.0100289	-0.0283317	0.00031618	-0.0148035	0.00111195	-0.0044585		0.016	-0.00204059	-0.0198659	-0.0185927	-0.0160462	-0.00458707	-0.0262321	0.00177912	-0.014773	-0.0058603
0.017	0.00111195	-0.0028669	-0.0116204	-0.0076416	-0.0585711	-0.0116204	-0.0148035	-0.0084373	-0.0100289		0.017	-0.0109532	-0.0287786	-0.014773	-0.0185927	-0.00713354	-0.0109532	-0.00713354	-0.0134997	-0.00968002
0.018	0.0027035	-0.0020711	-0.0012754	-0.00605	-0.0569795	-0.0044585	-0.0195782	-0.0012754	0.00111195		0.018	-0.0160462	-0.0262321	-0.0173194	-0.0402377	0.000505882	-0.0058603	-0.00840678	-0.014773	-0.0160462
0.019	-0.0036627	-0.0020711	-0.0124162	-0.0052542	-0.0697119	-0.0084373	-0.0155993	-0.0028669	-0.0028669		0.019	-0.0134997	-0.0173194	-0.0224124	-0.0287786	-0.0058603	-0.0224124	-0.00968002	-0.0134997	0.000505882
0.02	-0.0108247	0.0027035	-0.0155993	-0.0068458	-0.0681203	0.00111195	-0.0140077	-0.0076416	-0.0124162		0.02	-0.0058603	-0.0300518	-0.0134997	-0.0211391	-0.00458707	-0.00968002	0.00177912	-0.0287786	-0.00331383
0.021	-0.0036627	-0.0044585	-0.0124162	-0.0028669	-0.113479	-0.0020711	-0.0187824	-0.0163951	-0.00605		0.021	-0.0122265	-0.0198659	-0.00840678	-0.0287786	-0.0173194	-0.00968002	-0.014773	-0.00458707	-0.0109532
0.022	0.00429504	0.00429504	-0.0155993	-0.0028669	-0.128599	-0.0084373	-0.0187824	-0.0004796	0.00509082		0.022	-0.0185927	-0.0185927	-0.00204059	-0.0300518	-0.00204059	-0.0287786	-0.0160462	-0.0211391	-0.0224124
0.023	-0.0012754	0.00986546	-0.0187824	-0.0116204	-0.118254	-0.0028669	-0.0092331	-0.0116204	-0.00605		0.023	-0.0185927	-0.0224124	-0.0109532	-0.0109532	-0.00840678	-0.0109532	-0.00713354	-0.00968002	-0.00204059
0.024	0.00111195	0.00111195	-0.0171908	-0.0012754	-0.105522	-0.00605	-0.0140077	-0.0108247	-0.0100289		0.024	-0.014773	-0.0236856	-0.00840678	-0.036418	-0.000767356	-0.00713354	-0.0224124	-0.0236856	-0.00713354
0.025	-0.0012754	0.00509082	-0.0243528	-0.0036627	-0.0736908	-0.0171908	-0.0076416	-0.0036627	-0.0140077		0.025	-0.00840678	-0.0109532	0.000505882	-0.0313251	0.000505882	0.000505882	-0.00204059	-0.00458707	-0.0185927
0.026	0.0027035	-0.0012754	-0.0179866	-0.0108247	-0.0593668	-0.0028669	-0.013212	-0.0108247	-0.0020711		0.026	-0.0122265	-0.0325983	-0.0058603	-0.0236856	-0.00331383	-0.0134997	-0.0185927	-0.0262321	-0.00968002
0.027	-0.0028669	0.0027035	-0.0283317	-0.0076416	-0.0442471	-0.0116204	-0.0116204	-0.0036627	-0.0028669		0.027	-0.0211391	-0.00840678	-0.000767356	-0.0249589	0.000505882	-0.0058603	-0.00840678	-0.0160462	-0.00204059
0.028	-0.0076416	0.00031618	-0.0195782	-0.0092331	-0.023557	-0.0108247	-0.0052542	-0.0036627	-0.0012754		0.028	-0.00713354	-0.0185927	-0.0122265	-0.0236856	-0.0300518	-0.00331383	-0.00968002	0.00177912	-0.0160462
0.029	0.00349927	-0.0020711	-0.0315148	-0.0076416	-0.0243528	-0.0084373	-0.0116204	-0.0092331	-0.0036627		0.029	-0.00968002	-0.0275053	-0.0109532	-0.0134997	-0.000767356	-0.000767356	0.00687207	-0.0249589	-0.00840678
0.03	-0.00605	0.00190772	-0.0243528	-0.0052542	-0.0092331	-0.0068458	-0.0140077	-0.0148035	-0.0116204		0.03	-0.0109532	-0.0211391	-0.0122265	-0.0287786	-0.0122265	0.00305236	-0.0134997	-0.0109532	-0.0122265
0.031	-0.0012754	0.00827391	-0.0211697	0.00031618	-0.0116204	-0.0036627	-0.00605	0.00031618	-0.0108247		0.031	-0.00840678	-0.0173194	-0.0134997	-0.0198659	-0.00968002	-0.00331383	0.00177912	-0.0109532	-0.00968002
0.032	-0.0052542	0.00190772	-0.0076416	-0.0108247	-0.0068458	-0.0044585	-0.0116204	-0.0028669	-0.0124162		0.032	-0.00968002	-0.00840678	-0.014773	-0.00968002	-0.014773	-0.00840678	-0.0134997	-0.0185927	-0.00713354
0.033	0.00429504	-0.0036627	-0.0124162	-0.00605	-0.0084373	-0.0036627	-0.0028669	-0.00605	0.00429504		0.033	-0.00458707	-0.0338715	-0.0185927	-0.0211391	-0.0160462	-0.000767356	-0.014773	-0.0351448	-0.00968002
0.034	0.00031618	0.00509082	-0.0148035	-0.013212	-0.0116204	-0.0100289	-0.0076416	-0.0100289	-0.0076416		0.034	-0.0198659	-0.0275053	-0.0185927	-0.0351448	-0.0211391	0.00814531	-0.0122265	-0.000767356	-0.0134997
0.035	-0.0068458	0.00349927	-0.0148035	-0.00605	-0.0116204	-0.0084373	-0.0004796	-0.0068458	-0.0036627		0.035	0.000505882	-0.0287786	-0.0249589	-0.0185927	-0.0134997	-0.0224124	-0.0198659	-0.0185927	0.00687207
0.036	-0.0020711	0.00429504	-0.0187824	-0.0028669	-0.0052542	-0.0100289	-0.0124162	-0.00605	-0.0076416		0.036	-0.0058603	-0.00968002	-0.0134997	-0.00331383	0.00177912	-0.00458707	0.00814531	-0.0262321	-0.0109532
0.037	-0.0028669	-0.0012754	-0.0100289	-0.0084373	-0.0068458	-0.0020711	-0.0028669	0.00349927	-0.0076416		0.037	-0.0109532	-0.0109532	-0.036418	-0.00968002	-0.0185927	0.00305236	-0.0211391	-0.0173194	-0.00458707
0.038	-0.0044585	0.00031618	-0.0148035	-0.0052542	-0.0068458	-0.0020711	-0.0052542	-0.0084373	-0.0084373		0.038	-0.014773	-0.0109532	-0.0211391	-0.0198659	-0.0122265	-0.00458707	0.00941854	-0.0415109	-0.0198659
0.039	-0.0020711	0.00111195	-0.00605	0.00111195	-0.0203739	-0.0028669	-0.0116204	-0.0092331	-0.0140077		0.039	-0.00713354	-0.0275053	-0.0185927	-0.0236856	-0.00331383	-0.00458707	-0.0058603	-0.0173194	-0.014773
0.04	0.00827391	0.00111195	-0.0195782	-0.0108247	-0.00605	-0.0028669	-0.00605	0.00111195	0.00031618		0.04	-0.00204059	-0.0185927	-0.014773	-0.0134997	-0.00968002	-0.00204059	-0.0109532	-0.0211391	-0.0122265
0.041	-0.0068458	0.00747814	-0.0116204	-0.0036627	-0.0108247	-0.013212	-0.0076416	-0.0052542	-0.0036627		0.041	-0.00840678	-0.0262321	-0.0351448	-0.0134997	0.00814531	-0.0109532	-0.0185927	-0.0198659	-0.0211391
0.042	-0.0020711	-0.0020711	-0.0124162	-0.0012754	-0.0243528	-0.0028669	-0.0100289	-0.0052542	0.00111195		0.042	-0.0134997	-0.0198659	-0.0185927	-0.014773	-0.0058603	0.00305236	-0.0236856	-0.0122265	0.00432559
0.043	-0.0084373	-0.0068458	-0.013212	-0.0100289	-0.0211697	-0.0028669	-0.0044585	-0.0100289	-0.0036627		0.043	0.00305236	-0.014773	-0.0249589	-0.0122265	-0.0198659	-0.00458707	-0.0173194	-0.0236856	-0.0262321
0.044	-0.0004796	0.0027035	-0.0171908	-0.0036627	-0.0116204	-0.0076416	-0.0100289	0.00429504	-0.0044585		0.044	0.00432559	-0.00840678	-0.014773	-0.0185927	-0.0058603	0.00177912	-0.0160462	-0.0402377	-0.0109532
0.045	-0.00605	0.00349927	-0.0100289	-0.0084373	-0.0100289	-0.0076416	-0.0155993	-0.0116204	-0.0116204		0.045	-0.00840678	-0.0173194	-0.0224124	-0.0224124	-0.00458707	-0.000767356	-0.00331383	-0.0122265	-0.00840678
0.046	-0.0068458	0.00747814	-0.0116204	-0.0068458	-0.0092331	-0.0116204	-0.0116204	-0.0116204	-0.0092331		0.046	-0.0198659	-0.0249589	-0.0160462	-0.0134997	-0.0262321	0.00814531	-0.0173194	-0.0173194	-0.0122265
0.047	-0.0100289	-0.0076416	-0.0028669	0.00031618	-0.0163951	0.00668236	-0.0148035	-0.0068458	0.00429504		0.047	-0.0058603	-0.0134997	-0.0134997	-0.0275053	-0.00968002	-0.00713354	-0.00968002	-0.0134997	-0.0173194
0.048	-0.0044585	0.00429504	-0.0116204	-0.0052542	-0.0100289	-0.0076416	-0.0068458	-0.0044585	-0.0012754		0.048	-0.0198659	-0.0275053	-0.0275053	-0.0249589	-0.0134997	-0.00713354	-0.014773	-0.0058603	-0.0249589
0.049	0.00111195	-0.0028669	-0.013212	-0.0084373	-0.0155993	-0.0100289	-0.0044585	-0.0076416	-0.00605		0.049	-0.0185927	-0.0160462	-0.0173194	-0.0338715	-0.0134997	0.00687207	-0.00840678	-0.0275053	-0.000767356
0.05	-0.0052542	-0.0012754	-0.00605	-0.0084373	-0.013212	0.00190772	-0.0124162	-0.0084373	-0.0084373		0.05	-0.00713354	-0.0262321	-0.00331383	-0.0275053	-0.0134997	0.00687207	-0.00968002	-0.0173194	-0.0160462
0.051	-0.0076416	-0.0012754	-0.0140077	0.00111195	-0.0195782	-0.0036627	-0.0163951	-0.0068458	-0.0028669		0.051	-0.00204059	-0.0287786	0.00687207	-0.0275053	-0.0211391	-0.000767356	-0.0351448	-0.0453307	-0.00840678
0.052	-0.0052542	-0.00605	-0.0108247	-0.0100289	-0.00605	0.00031618	-0.0068458	-0.0004796	-0.0076416		0.052	-0.000767356	-0.0211391	-0.014773	-0.0185927	-0.0275053	-0.00204059	-0.0160462	-0.0185927	-0.00713354
0.053	0.00031618	-0.0012754	-0.0203739	-0.0028669	-0.0100289	-0.0012754	-0.0116204	-0.0116204	0.00429504		0.053	-0.00840678	-0.0173194	-0.0211391	-0.0249589	-0.00204059	-0.0058603	-0.00840678	-0.0236856	-0.0134997
0.054	-0.0020711	0.0027035	0.00190772	0.00429504	-0.0116204	-0.0020711	-0.0124162	-0.0100289	-0.00605		0.054	-0.00713354	-0.00331383	-0.0185927	-0.0211391	-0.0058603	-0.014773	-0.00713354	-0.0262321	0.00814531
0.055	-0.0036627	0.00111195	-0.0076416	-0.0068458	-0.0036627	-0.0076416	-0.0020711	-0.013212	0.00031618		0.055	0.00814531	-0.0249589	-0.00458707	-0.0173194	-0.000767356	-0.00458707	-0.0122265	-0.0262321	0.00177912
0.056	-0.0084373	0.00668236	-0.0155993	-0.0116204	-0.0108247	-0.0052542	-0.0124162	-0.0092331	-0.0076416		0.056	-0.0160462	-0.0224124	-0.0173194	-0.00713354	-0.0249589	0.0157847	-0.0185927	-0.0211391	-0.0109532
0.057	-0.0052542	-0.0084373	-0.0068458	-0.0044585	-0.0012754	-0.0068458	-0.0187824	-0.0116204	-0.0076416		0.057	-0.0211391	-0.0160462	-0.0262321	-0.0300518	-0.00331383	-0.0160462	-0.0173194	-0.0211391	-0.0236856
0.058	-0.0020711	0.0027035	-0.0108247	0.00031618	-0.0020711	-0.0092331	-0.0179866	-0.00605	0.00429504		0.058	-0.00968002	-0.00204059	-0.0134997	-0.0300518	0.00305236	0.00687207	-0.0236856	-0.0249589	-0.00840678
0.059	0.00111195	-0.0052542	-0.0012754	-0.0124162	-0.0044585	0.00349927	-0.0044585	-0.0084373	-0.0068458		0.059	-0.00968002	-0.0160462	-0.0185927	-0.014773	-0.0134997	-0.00968002	-0.00968002	-0.0134997	-0.0275053
0.06	-0.0036627	-0.0052542	-0.0076416	0.00429504	-0.0028669	-0.0020711	-0.0052542	-0.0155993	-0.0020711		0.06	-0.0160462	-0.0415109	-0.0224124	0.000505882	-0.014773	-0.0134997	-0.0134997	-0.0224124	-0.00713354
0.061	-0.0028669	-0.00605	-0.0084373	-0.0036627	-0.0124162	-0.00605	-0.00605	0.00190772	-0.0084373		0.061	-0.00331383	-0.0236856	-0.00331383	-0.0109532	-0.0134997	0.017058	-0.00458707	-0.0313251	0.000505882
0.062	0.00111195	-0.0052542	-0.0068458	-0.0028669	-0.00605	-0.0052542	-0.0171908	-0.0076416	-0.0100289		0.062	-0.0134997	-0.0224124	-0.014773	-0.0275053	-0.0160462	0.0183312	0.00305236	-0.0415109	-0.0249589
0.063	0.00986546	-0.0028669	-0.0148035	-0.0020711	-0.00605	-0.0116204	0.00111195	-0.0052542	-0.0044585		0.063	-0.00840678	-0.0185927	-0.0236856	-0.0109532	-0.0198659	0.0348833	-0.00840678	-0.0224124	-0.00968002
0.064	-0.0148035	0.00190772	-0.0036627	-0.0076416	-0.0036627	-0.0052542	-0.013212	-0.0068458	-0.0068458		0.064	-0.00331383	0.00559883	-0.00713354	-0.0338715	-0.0134997	0.102365	-0.00204059	-0.0249589	-0.0185927
0.065	-0.0124162	-0.0076416	-0.0044585	-0.0116204	-0.0084373	-0.0052542	-0.0068458	-0.0084373	0.00111195		0.065	-0.0160462	-0.0185927	-0.0160462	-0.0262321	0.011965	0.140562	-0.0185927	-0.0134997	-0.00840678
0.066	-0.0004796	-0.0020711	-0.0052542	-0.0020711	-0.0028669	-0.0068458	-0.0076416	-0.0044585	-0.0076416		0.066	-0.0160462	-0.0224124	-0.0249589	-0.0275053	0.00177912	0.166027	-0.0109532	-0.0236856	-0.0198659
0.067	-0.0012754	-0.0044585	-0.0148035	0.00111195	-0.0004796	-0.0124162	-0.0100289	-0.0084373	-0.0108247		0.067	-0.0122265	-0.0211391	-0.000767356	-0.0109532	-0.014773	0.16348	-0.0109532	-0.0185927	-0.0134997
0.068	0.00349927	-0.0100289	-0.0171908	-0.0020711	-0.0028669	-0.013212	-0.0084373	-0.0068458	-0.0108247		0.068	-0.00840678	-0.0122265	-0.0249589	-0.0198659	0.00177912	0.148201	-0.0160462	-0.00713354	-0.0185927
0.069	-0.0052542	-0.0012754	-0.0076416	-0.0084373	-0.0076416	-0.00605	-0.0155993	-0.0108247	-0.0052542		0.069	-0.0185927	-0.0109532	0.00305236	-0.00968002	-0.00713354	0.134196	-0.00840678	-0.0275053	-0.000767356
0.07	0.00429504	-0.00605	0.00111195	-0.0155993	0.00668236	-0.0028669	-0.0171908	-0.0195782	-0.0020711		0.07	-0.0134997	-0.0262321	-0.0325983	-0.0287786	-0.00713354	0.102365	-0.00840678	-0.0134997	0.000505882
0.071	-0.0012754	-0.0020711	-0.0076416	0.00031618	-0.0036627	0.00349927	-0.0116204	-0.0028669	0.00111195		0.071	-0.00713354	-0.0122265	-0.00840678	-0.0185927	-0.00713354	0.108731	0.00177912	-0.0300518	-0.0122265
0.072	0.00031618	-0.0092331	0.0027035	-0.0020711	-0.0028669	-0.0004796	-0.0084373	0.00190772	-0.0052542		0.072	-0.0058603	-0.00331383	-0.0224124	-0.0198659	-0.00968002	0.121463	-0.0058603	-0.0211391	-0.00331383
0.073	0.00031618	-0.0084373	-0.0124162	-0.0155993	-0.0100289	0.00111195	-0.0155993	-0.0020711	-0.0155993		0.073	-0.0122265	-0.0198659	-0.0325983	-0.0109532	-0.00968002	0.0590748	-0.00968002	-0.0160462	-0.00204059
0.074	-0.0020711	0.00111195	-0.00605	-0.0084373	-0.0076416	-0.0044585	-0.0124162	-0.0084373	-0.0036627		0.074	-0.00458707	-0.0173194	-0.0351448	-0.0134997	-0.0185927	0.0679875	-0.0058603	-0.0313251	-0.0173194
0.075	-0.0052542	-0.0068458	-0.0076416	-0.00605	0.00031618	-0.013212	-0.013212	-0.0076416	-0.0155993		0.075	-0.0058603	-0.0122265	-0.0224124	-0.0185927	-0.0058603	0.252607	-0.0160462	0.000505882	-0.00458707
0.076	-0.0052542	-0.0052542	-0.0020711	0.00031618	-0.00605	0.0027035	-0.0020711	-0.0076416	-0.0108247		0.076	-0.00713354	-0.00458707	-0.0236856	-0.0109532	-0.014773	0.675322	-0.0185927	-0.0224124	-0.0224124
0.077	-0.0052542	-0.0068458	-0.0148035	0.00349927	-0.0020711	-0.0052542	-0.0116204	0.00031618	-0.0020711		0.077	-0.0287786	-0.0134997	-0.0173194	-0.00458707	-0.00968002	0.823017	-0.00968002	-0.0198659	-0.014773
0.078	-0.0092331	0.00031618	0.011457	-0.0084373	-0.0092331	-0.0100289	-0.0100289	-0.0052542	-0.0084373		0.078	-0.0122265	-0.0236856	-0.0287786	-0.0249589	-0.014773	0.754262	-0.00458707	-0.0211391	-0.00968002
0.079	-0.013212	-0.0020711	-0.0020711	-0.00605	-0.0020711	-0.0052542	-0.0124162	-0.0052542	-0.0068458		0.079	-0.00204059	-0.0185927	-0.0376912	-0.0185927	-0.0224124	0.587468	-0.00840678	-0.0160462	-0.00840678
0.08	0.00111195	-0.0076416	-0.0084373	-0.0020711	-0.0140077	-0.0163951	-0.0084373	-0.0076416	-0.0100289		0.08	-0.0236856	-0.00458707	-0.036418	-0.0173194	-0.0134997	0.51744	-0.0402377	-0.0249589	-0.00458707
0.081	-0.0004796	-0.0020711	-0.0036627	-0.0140077	-0.0140077	-0.0116204	-0.013212	-0.0004796	-0.0044585		0.081	-0.0262321	-0.0275053	-0.0300518	-0.0122265	-0.000767356	0.43468	-0.0389645	-0.0122265	-0.00840678
0.082	-0.0124162	-0.0012754	-0.0076416	-0.0092331	-0.0116204	0.00111195	-0.0068458	-0.0012754	-0.0140077		0.082	-0.0134997	-0.0173194	-0.0198659	-0.00968002	-0.00458707	0.346826	-0.0338715	-0.0262321	-0.0198659
0.083	-0.0020711	-0.0036627	0.0027035	-0.0020711	-0.0084373	-0.0036627	-0.0148035	-0.0124162	-0.0155993		0.083	-0.0262321	-0.0134997	-0.0211391	-0.0198659	-0.0185927	0.2577	-0.0236856	-0.0224124	-0.0160462
0.084	-0.0052542	-0.0092331	-0.0108247	-0.0076416	-0.0100289	-0.0044585	-0.0052542	-0.0052542	-0.0140077		0.084	-0.0185927	-0.0058603	-0.0287786	0.00177912	0.00814531	0.162207	-0.0211391	-0.0198659	-0.0134997
0.085	-0.0036627	-0.0100289	-0.0044585	-0.0084373	-0.0076416	-0.0036627	-0.0076416	-0.0076416	-0.0140077		0.085	-0.0134997	-0.0058603	-0.0351448	-0.0198659	-0.0134997	0.0667142	-0.0134997	-0.00840678	-0.00458707
0.086	-0.0044585	-0.0076416	-0.0100289	-0.0004796	-0.00605	-0.0116204	-0.0108247	-0.0124162	-0.0036627		0.086	-0.0058603	-0.0198659	-0.00840678	-0.0134997	-0.00968002	0.038703	-0.0122265	-0.00331383	-0.0134997
0.087	-0.0028669	0.0027035	-0.0004796	-0.0148035	-0.0020711	-0.0084373	-0.0116204	-0.0004796	-0.0171908		0.087	-0.0134997	-0.00840678	-0.0249589	0.000505882	-0.0185927	0.038703	0.00177912	-0.0236856	-0.0185927
0.088	0.00111195	0.00429504	-0.0092331	-0.0036627	-0.0116204	-0.00605	-0.0124162	-0.0108247	-0.00605		0.088	-0.0160462	-0.0058603	-0.0249589	-0.0134997	-0.0185927	0.0552551	0.0297903	-0.0134997	0.00177912
0.089	-0.0036627	-0.0052542	0.00111195	-0.0084373	0.00190772	-0.0028669	-0.0028669	-0.0076416	-0.0076416		0.089	-0.000767356	-0.00458707	-0.0262321	-0.0058603	-0.0211391	0.0285171	0.0183312	-0.036418	-0.00713354
0.09	-0.0052542	0.00190772	-0.0116204	-0.0068458	-0.0076416	0.00429504	-0.0100289	-0.0052542	-0.0068458		0.09	-0.00840678	-0.00840678	-0.0300518	-0.0122265	-0.0122265	0.0348833	0.0412495	-0.0134997	-0.0160462
0.091	0.00509082	-0.0028669	-0.0004796	0.00031618	-0.0036627	-0.0036627	-0.0044585	-0.0020711	-0.00605		0.091	-0.0109532	-0.00331383	-0.0160462	-0.0224124	-0.0198659	0.0323368	0.0514354	-0.0122265	-0.00968002
0.092	0.00111195	-0.0012754	-0.0124162	-0.0052542	-0.0100289	-0.0108247	0.00031618	-0.0052542	-0.0155993		0.092	-0.00713354	-0.00968002	-0.0249589	-0.0173194	-0.0134997	-0.0109532	0.0756269	-0.0224124	-0.0134997
0.093	0.00827391	-0.0092331	-0.0108247	-0.0116204	-0.0092331	-0.0012754	-0.0068458	-0.0124162	-0.00605		0.093	0.000505882	-0.00968002	-0.0427842	-0.0122265	-0.00840678	-0.0236856	0.0616213	-0.0109532	-0.00331383
0.094	-0.0028669	-0.0028669	-0.0036627	-0.0124162	0.00111195	-0.0012754	-0.0124162	-0.0020711	-0.0140077		0.094	-0.0198659	-0.00840678	-0.0415109	-0.0122265	-0.0211391	-0.036418	0.0501621	-0.00840678	-0.0122265
0.095	0.00429504	-0.0020711	-0.0076416	-0.0028669	-0.0100289	-0.00605	-0.0084373	-0.0044585	-0.00605		0.095	-0.0160462	-0.0287786	-0.0376912	-0.014773	-0.00713354	-0.0389645	0.038703	-0.00713354	-0.0185927
0.096	-0.0036627	-0.0052542	-0.0148035	-0.0116204	-0.0076416	0.0027035	-0.0084373	-0.0044585	-0.0084373		0.096	-0.0134997	-0.014773	-0.0058603	-0.0109532	-0.0185927	-0.0389645	0.0310636	-0.0058603	0.00941854
0.097	-0.0028669	0.0027035	0.00747814	0.00747814	-0.00605	-0.0068458	-0.0076416	-0.00605	-0.0116204		0.097	-0.0236856	-0.0122265	-0.0300518	-0.00840678	-0.0109532	-0.0440574	0.0348833	-0.0134997	-0.00840678
0.098	-0.0084373	-0.0044585	-0.0084373	-0.0068458	-0.0020711	-0.0052542	-0.0092331	-0.0052542	-0.0084373		0.098	-0.00204059	-0.00840678	-0.0160462	-0.0122265	-0.00713354	-0.0466039	-0.014773	-0.0185927	0.00432559
0.099	-0.0076416	0.00031618	-0.0020711	-0.0116204	0.00031618	-0.0068458	-0.0124162	-0.0124162	-0.0044585		0.099	-0.0236856	-0.0058603	-0.0236856	-0.00331383	-0.0376912	-0.0466039	0.00687207	-0.0134997	-0.0058603
0.1	0.00349927	-0.0076416	0.00111195	-0.00605	-0.0044585	0.00509082	-0.0092331	-0.0004796	-0.0171908		0.1	-0.0300518	-0.0211391	-0.0160462	-0.00458707	-0.00968002	-0.0504236	0.00432559	-0.00204059	0.00559883
0.101	-0.0020711	-0.0028669	-0.00605	-0.0084373	-0.0163951	0.00429504	-0.00605	-0.0044585	-0.0028669		0.101	-0.00968002	-0.0211391	-0.0300518	-0.0249589	-0.0185927	-0.0478771	-0.0211391	-0.00968002	0.00814531
0.102	-0.0092331	-0.0084373	0.00668236	-0.00605	-0.0044585	-0.0036627	-0.0004796	-0.0140077	-0.0028669		0.102	-0.0211391	-0.0173194	-0.0160462	-0.00713354	-0.00331383	-0.0338715	0.00177912	-0.0236856	0.00177912
0.103	-0.0020711	-0.0052542	-0.0084373	-0.00605	-0.00605	0.00906968	-0.0211697	-0.0076416	-0.0052542		0.103	-0.0109532	-0.00968002	-0.00840678	-0.00331383	-0.0109532	-0.036418	0.000505882	-0.0325983	-0.00331383
0.104	0.00031618	-0.0028669	-0.0020711	-0.013212	-0.00605	-0.0100289	0.00190772	-0.0084373	-0.0140077		0.104	-0.00204059	-0.0109532	-0.0160462	-0.0109532	-0.00840678	-0.0275053	0.00305236	-0.0122265	-0.0160462
0.105	-0.0036627	-0.0108247	-0.0068458	-0.0155993	-0.0084373	0.0027035	-0.0036627	-0.00605	-0.0155993		0.105	-0.0185927	-0.0211391	-0.0185927	-0.0134997	-0.0173194	-0.0287786	-0.0134997	-0.0287786	-0.00713354
0.106	-0.0004796	-0.0108247	-0.0004796	-0.0052542	-0.013212	0.0106612	-0.0068458	-0.0116204	-0.0084373		0.106	0.00432559	-0.00968002	-0.0160462	-0.0122265	-0.0224124	-0.0313251	-0.014773	-0.0249589	-0.00968002
0.107	0.00588659	-0.0140077	0.00031618	-0.0092331	-0.0036627	0.00509082	-0.0020711	-0.0092331	-0.013212		0.107	0.000505882	-0.0122265	0.00687207	-0.0058603	-0.0211391	-0.0185927	-0.0224124	-0.00713354	-0.0134997
0.108	0.00429504	-0.00605	-0.0163951	-0.0044585	-0.0163951	-0.0020711	-0.0028669	-0.0108247	-0.0052542		0.108	-0.0198659	0.00177912	-0.00331383	-0.014773	-0.0198659	-0.0376912	-0.0122265	-0.0211391	-0.0058603
0.109	0.00031618	-0.0076416	-0.0004796	-0.0028669	0.0027035	-0.0092331	0.00429504	-0.0116204	-0.0100289		0.109	-0.0262321	-0.0211391	-0.00840678	-0.00968002	-0.0185927	-0.014773	-0.00968002	-0.0287786	-0.0275053
0.11	0.0027035	-0.0020711	-0.0100289	-0.0076416	-0.0044585	-0.0052542	-0.0036627	-0.0084373	-0.0108247		0.11	0.00432559	-0.0122265	-0.00331383	0.00432559	-0.0185927	-0.0185927	-0.014773	-0.0109532	-0.0160462
0.111	-0.0068458	-0.00605	0.00031618	-0.0084373	-0.0148035	-0.0076416	-0.0092331	-0.0068458	-0.0076416		0.111	0.00559883	-0.0275053	-0.0134997	0.0285171	-0.00840678	0.000505882	0.00432559	-0.0325983	-0.0275053
0.112	0.00190772	-0.0140077	-0.0100289	-0.0108247	0.00111195	0.00031618	-0.0124162	-0.0044585	-0.00605		0.112	-0.0185927	-0.00968002	-0.0185927	0.017058	-0.00204059	-0.00331383	-0.00713354	-0.0249589	-0.014773
0.113	-0.0052542	-0.0052542	-0.0124162	-0.0068458	-0.0028669	-0.0036627	-0.0004796	-0.0140077	-0.0068458		0.113	-0.0185927	-0.0185927	-0.00968002	0.0132383	-0.00458707	-0.0249589	-0.0122265	-0.0262321	-0.00840678
0.114	0.00668236	-0.0092331	-0.0020711	-0.0020711	-0.0116204	0.00111195	0.00111195	-0.0052542	-0.00605		0.114	-0.00968002	-0.0262321	-0.0236856	0.0463424	-0.00331383	-0.0173194	-0.0287786	-0.0415109	-0.0402377
0.115	-0.0028669	-0.0084373	-0.0084373	-0.0092331	-0.00605	0.00111195	-0.0084373	-0.0068458	-0.00605		0.115	-0.0224124	-0.0109532	-0.014773	0.12401	0.00941854	-0.0224124	-0.0058603	-0.0275053	-0.0249589
0.116	-0.0100289	-0.0052542	-0.0036627	-0.0148035	-0.0044585	-0.0044585	-0.0108247	-0.0068458	-0.0044585		0.116	-0.0185927	-0.0173194	-0.0338715	0.252607	-0.000767356	-0.0211391	-0.0058603	-0.0160462	-0.0224124
0.117	-0.0036627	-0.0148035	-0.0036627	-0.0028669	-0.0124162	-0.0012754	-0.0020711	-0.0084373	-0.0028669		0.117	-0.00713354	-0.0109532	-0.0427842	0.437226	-0.0211391	-0.0160462	0.00177912	-0.0224124	-0.0325983
0.118	-0.0012754	-0.0084373	-0.0084373	-0.0116204	-0.0036627	-0.0100289	-0.0044585	-0.0036627	-0.0092331		0.118	-0.0109532	-0.00458707	-0.0300518	0.570916	-0.0058603	-0.0224124	-0.0058603	-0.0351448	-0.0325983
0.119	-0.0012754	-0.0124162	-0.0004796	-0.0092331	-0.0052542	0.00111195	-0.00605	0.00190772	-0.0148035		0.119	0.011965	-0.0211391	-0.0453307	0.619299	-0.0134997	-0.00968002	0.00687207	-0.0224124	-0.0287786
0.12	-0.0028669	0.00827391	-0.0052542	-0.0044585	-0.0092331	0.00031618	0.00429504	-0.0020711	-0.0116204		0.12	-0.0185927	-0.0122265	-0.0491504	0.546725	-0.0211391	-0.0287786	-0.0134997	-0.0249589	-0.00458707
0.121	-0.0116204	-0.0052542	-0.00605	-0.0076416	-0.0020711	-0.0092331	-0.0084373	-0.0108247	-0.0148035		0.121	-0.00713354	-0.0211391	-0.0542433	0.458871	-0.0109532	-0.0211391	0.0145115	-0.0300518	-0.014773
0.122	0.00111195	-0.0036627	-0.0004796	-0.0100289	-0.0076416	-0.00605	-0.0076416	-0.0092331	-0.0084373		0.122	0.000505882	-0.0134997	-0.0529701	0.316269	-0.0134997	-0.00968002	0.0234242	-0.0351448	-0.0122265
0.123	-0.0076416	0.0027035	-0.00605	0.00111195	-0.0036627	0.00111195	-0.0076416	0.00588659	-0.0012754		0.123	-0.0058603	-0.0122265	-0.0478771	0.197858	-0.0160462	-0.0134997	0.0310636	-0.0211391	-0.0275053
0.124	0.0027035	-0.0052542	-0.0163951	-0.0108247	-0.0148035	-0.0012754	-0.0044585	-0.0100289	-0.0076416		0.124	-0.00331383	-0.0185927	-0.0555166	0.0794466	-0.00713354	-0.0160462	0.0336101	-0.0287786	-0.0236856
0.125	-0.00605	-0.0012754	-0.0768738	-0.0052542	-0.013212	-0.0012754	-0.00605	-0.0100289	-0.0076416		0.125	-0.000767356	-0.0236856	-0.0695222	0.0259706	-0.0109532	-0.00968002	0.011965	-0.0325983	-0.0109532
0.126	0.00111195	0.00349927	-0.107113	-0.0116204	0.00111195	-0.0116204	-0.0012754	-0.0124162	-0.0187824		0.126	-0.0185927	-0.00713354	-0.0669757	-0.00331383	-0.0300518	-0.0160462	-0.0185927	-0.0313251	-0.0134997
0.127	-0.0028669	-0.0052542	-0.0848316	-0.0012754	-0.013212	-0.0100289	-0.0084373	-0.0084373	-0.0179866		0.127	-0.0134997	-0.014773	-0.0555166	-0.0338715	-0.0236856	-0.0134997	0.00177912	-0.0185927	-0.0262321
0.128	-0.0155993	-0.0044585	-0.0458387	-0.0052542	-0.0020711	-0.0036627	-0.0092331	-0.0044585	-0.0076416		0.128	-0.0109532	-0.0262321	-0.0542433	-0.0338715	-0.0109532	-0.00713354	-0.00204059	-0.0376912	-0.0211391
0.129	0.011457	0.00190772	-0.030719	-0.0020711	-0.0084373	-0.0100289	-0.0108247	-0.0084373	-0.0155993		0.129	0.00687207	-0.0338715	-0.0478771	-0.036418	-0.0313251	-0.0224124	-0.00968002	-0.0427842	-0.0262321
0.13	-0.0076416	-0.0020711	-0.0036627	-0.0124162	-0.0084373	-0.0004796	-0.0092331	-0.0140077	-0.0140077		0.13	-0.00840678	-0.0275053	-0.0402377	-0.036418	-0.0134997	-0.0236856	0.000505882	-0.0440574	0.0106918
0.131	-0.0012754	-0.0068458	-0.0028669	-0.0076416	0.00031618	0.00031618	-0.00605	-0.0012754	-0.0092331		0.131	-0.0134997	-0.0198659	-0.0606095	-0.0313251	-0.0262321	0.00305236	-0.0173194	-0.0427842	-0.00458707
0.132	-0.0116204	-0.0036627	-0.023557	-0.0068458	-0.0052542	-0.0092331	-0.0092331	-0.0116204	-0.0076416		0.132	-0.0211391	-0.0313251	-0.0427842	-0.0606095	-0.0160462	0.00432559	-0.0109532	-0.0402377	-0.0160462
0.133	-0.0076416	-0.0052542	-0.0116204	-0.0148035	-0.0020711	-0.0012754	-0.0052542	-0.0100289	-0.0092331		0.133	-0.00204059	-0.0300518	-0.0516969	-0.0466039	-0.0236856	0.00177912	-0.000767356	-0.0351448	-0.0211391
0.134	-0.0012754	-0.0068458	-0.0203739	-0.0012754	-0.0116204	-0.0116204	-0.0148035	-0.0116204	-0.0052542		0.134	-0.0262321	-0.0338715	-0.0644292	-0.0746151	-0.0224124	0.0132383	-0.0198659	-0.0453307	-0.00204059
0.135	-0.0036627	0.00349927	-0.0211697	-0.0052542	0.00429504	0.00190772	-0.0124162	-0.0084373	-0.0171908		0.135	-0.0325983	-0.0287786	-0.0402377	-0.0402377	-0.0236856	-0.000767356	-0.0415109	-0.0402377	-0.0275053
0.136	-0.0044585	-0.0100289	-0.0219655	-0.00605	-0.0148035	0.00031618	-0.0171908	-0.0092331	-0.0052542		0.136	-0.0211391	-0.0313251	-0.0491504	-0.0593363	-0.014773	0.0221509	-0.00713354	-0.0529701	-0.0160462
0.137	0.0027035	-0.0076416	-0.0163951	-0.0108247	-0.0124162	-0.0084373	-0.0155993	-0.0179866	-0.0148035		0.137	-0.036418	-0.0325983	-0.0478771	-0.0771616	-0.0160462	0.0667142	-0.0109532	-0.0567898	-0.0134997
0.138	-0.0020711	-0.0052542	-0.0116204	0.00111195	-0.0116204	-0.0028669	-0.0148035	-0.0052542	-0.0148035		0.138	-0.0325983	-0.0262321	-0.0338715	-0.0707954	-0.0160462	0.0196044	-0.0185927	-0.0351448	-0.00968002
0.139	-0.0068458	-0.0036627	-0.0068458	0.00509082	-0.0028669	-0.0084373	-0.0076416	-0.0068458	-0.0116204		0.139	-0.0249589	-0.0287786	-0.058063	-0.0771616	-0.00840678	0.00177912	-0.0058603	-0.0415109	-0.014773
0.14	-0.0004796	-0.0036627	-0.0052542	-0.013212	0.0027035	-0.0012754	-0.0148035	-0.0084373	-0.0068458		0.14	-0.0287786	-0.0402377	-0.0415109	-0.0911672	-0.0287786	0.00432559	-0.0122265	-0.036418	-0.00968002
0.141	-0.0004796	-0.0116204	0.00111195	-0.0036627	-0.00605	-0.0092331	-0.0140077	-0.0068458	-0.0124162		0.141	-0.0338715	-0.0287786	-0.0402377	-0.0835278	-0.00713354	-0.0109532	-0.0198659	-0.0389645	-0.0134997
0.142	-0.0100289	-0.0092331	0.00031618	-0.0171908	-0.0076416	-0.0068458	-0.023557	-0.0124162	-0.0179866		0.142	-0.0262321	-0.0211391	-0.0338715	-0.0937137	-0.00840678	-0.0224124	-0.014773	-0.063156	-0.014773
0.143	-0.00605	-0.0052542	0.00111195	0.00031618	-0.0036627	-0.0076416	-0.0148035	-0.0020711	-0.0084373		0.143	-0.0389645	-0.0249589	-0.0389645	-0.0797081	-0.0122265	0.00305236	-0.0198659	-0.0440574	-0.0185927
0.144	-0.0004796	-0.0004796	-0.0052542	-0.0068458	-0.0076416	-0.0012754	-0.0171908	-0.0100289	-0.0116204		0.144	-0.0134997	-0.0185927	-0.0427842	-0.0873475	-0.00331383	-0.0134997	-0.0160462	-0.058063	-0.0122265
0.145	0.011457	-0.0092331	-0.0076416	-0.013212	-0.00605	0.00509082	-0.0148035	-0.013212	-0.0140077		0.145	-0.0134997	-0.0287786	-0.0236856	-0.063156	-0.00458707	-0.00968002	-0.00331383	-0.0402377	-0.0109532
0.146	-0.0020711	-0.0076416	-0.0012754	-0.0076416	-0.0020711	-0.0148035	-0.0124162	-0.0084373	-0.0092331		0.146	-0.0211391	-0.0173194	-0.0300518	-0.0567898	-0.00840678	-0.0134997	-0.0224124	-0.0376912	-0.000767356
0.147	-0.00605	0.00509082	-0.0044585	-0.0036627	-0.0084373	-0.0020711	-0.0211697	-0.0092331	-0.0211697		0.147	-0.00840678	-0.0313251	-0.0338715	-0.0555166	-0.0109532	-0.014773	-0.00331383	-0.0427842	-0.0058603
0.148	-0.0012754	-0.0092331	0.0027035	0.0027035	-0.013212	-0.0084373	-0.0283317	0.00111195	-0.0140077		0.148	-0.0160462	-0.0300518	-0.0287786	-0.0644292	-0.0160462	-0.0185927	-0.0300518	-0.0338715	-0.014773
0.149	0.00031618	0.00349927	-0.0052542	-0.0092331	-0.0012754	-0.0044585	-0.0116204	-0.0116204	-0.0203739		0.149	-0.00840678	-0.0109532	-0.0262321	-0.0275053	-0.0249589	-0.00968002	-0.0160462	-0.036418	-0.0224124
0.15	-0.0044585	0.00349927	-0.0108247	-0.0084373	-0.0012754	-0.0052542	-0.0155993	-0.00605	-0.0243528		0.15	-0.00968002	-0.00840678	-0.0313251	-0.0338715	-0.00968002	-0.0058603	-0.0198659	-0.0325983	-0.0211391
0.151	-0.0124162	-0.0044585	-0.0052542	-0.013212	-0.0068458	-0.0020711	-0.0108247	-0.0044585	-0.0148035		0.151	-0.0262321	-0.00840678	-0.036418	-0.036418	-0.0211391	-0.0058603	-0.0198659	-0.0185927	-0.00968002
0.152	0.00031618	-0.0068458	-0.0044585	-0.0004796	-0.0052542	-0.00605	-0.0076416	-0.0084373	-0.0179866		0.152	-0.00331383	-0.00458707	-0.0249589	-0.0249589	-0.00840678	0.00814531	-0.0109532	-0.0236856	-0.000767356
0.153	-0.0052542	-0.0036627	-0.0076416	-0.0052542	-0.0100289	-0.0092331	-0.0171908	-0.0084373	-0.0267401		0.153	-0.0134997	-0.00840678	-0.0236856	-0.0236856	-0.00713354	0.0183312	-0.0224124	-0.0300518	-0.0236856
0.154	0.00190772	-0.0044585	-0.0068458	-0.0028669	0.00111195	-0.0052542	-0.0100289	-0.0076416	-0.0148035		0.154	-0.0122265	-0.0236856	-0.0325983	-0.0236856	-0.00331383	0.011965	-0.0262321	-0.0300518	-0.00840678
0.155	0.00031618	-0.0004796	-0.0012754	-0.0084373	0.00111195	-0.0148035	-0.0211697	0.0027035	-0.0124162		0.155	-0.0134997	-0.0058603	-0.036418	-0.0122265	-0.0109532	0.0196044	-0.0160462	-0.0275053	-0.0109532
0.156	-0.0044585	0.00190772	-0.0124162	-0.00605	-0.0012754	-0.0036627	-0.0076416	-0.0084373	-0.0116204		0.156	-0.0224124	-0.0134997	-0.0287786	-0.0198659	-0.00713354	0.00687207	-0.0224124	-0.0338715	-0.0122265
0.157	0.00031618	-0.0124162	-0.0004796	0.00349927	-0.0116204	-0.0028669	-0.0116204	-0.0108247	-0.0251486		0.157	-0.00968002	-0.0109532	-0.0351448	-0.00713354	-0.00968002	0.000505882	-0.00968002	-0.0427842	-0.0198659
0.158	-0.0028669	-0.0012754	-0.0068458	-0.0171908	-0.013212	-0.0020711	-0.0084373	-0.0052542	-0.0179866		0.158	-0.0185927	-0.0249589	-0.0275053	-0.0134997	-0.00968002	0.011965	-0.0122265	-0.036418	-0.0109532
0.159	-0.0004796	-0.0052542	-0.0155993	-0.0084373	-0.0036627	-0.0028669	-0.0116204	-0.0108247	-0.0124162		0.159	-0.0134997	-0.0262321	-0.00713354	-0.0262321	0.00177912	-0.00840678	-0.0185927	-0.0236856	-0.0313251
0.16	-0.0004796	-0.0052542	0.00668236	0.00747814	-0.0004796	-0.0108247	-0.0092331	0.00588659	-0.0092331		0.16	-0.0160462	-0.0185927	-0.0300518	-0.00204059	0.00177912	0.00559883	-0.00713354	-0.0275053	-0.0160462
0.161	-0.0084373	0.0027035	-0.0020711	-0.0036627	-0.0036627	-0.0044585	-0.0124162	0.00349927	-0.0100289		0.161	-0.0185927	-0.00458707	-0.0275053	-0.0211391	-0.00968002	0.0157847	-0.00204059	-0.0134997	-0.0211391
0.162	0.00349927	-0.0140077	-0.00605	-0.0179866	-0.0076416	0.00190772	-0.0148035	0.0027035	-0.0187824		0.162	-0.00204059	-0.0198659	-0.0313251	-0.014773	-0.0122265	-0.00840678	-0.0160462	-0.0198659	-0.0211391
0.163	-0.0068458	0.00031618	-0.0044585	-0.0155993	-0.0020711	0.00111195	-0.0116204	-0.00605	-0.0100289		0.163	-0.00331383	-0.00713354	-0.0376912	-0.00840678	0.00432559	0.00305236	-0.0236856	-0.0224124	-0.014773
0.164	-0.0020711	-0.0084373	-0.00605	-0.0052542	-0.0020711	0.00429504	-0.0148035	-0.0155993	-0.0084373		0.164	-0.014773	-0.0236856	-0.0185927	-0.00331383	-0.0211391	0.0310636	0.00432559	-0.0109532	-0.0109532
0.165	-0.0076416	-0.0012754	-0.0028669	-0.0004796	-0.0036627	-0.0012754	-0.0108247	-0.0044585	-0.0124162		0.165	-0.00713354	-0.00968002	-0.0313251	-0.0109532	-0.0185927	0.0374298	-0.0134997	0.00177912	-0.0249589
0.166	-0.0068458	0.00190772	-0.0036627	-0.0084373	-0.0116204	-0.0004796	-0.0092331	-0.0100289	-0.0076416		0.166	-0.0249589	-0.0287786	-0.0351448	-0.0058603	-0.0160462	-0.0109532	-0.0134997	-0.0109532	-0.00331383
0.167	-0.0004796	-0.013212	-0.0084373	-0.0084373	0.0027035	-0.0068458	-0.0140077	-0.0068458	-0.0092331		0.167	-0.0134997	-0.0236856	-0.0122265	-0.0134997	-0.0058603	-0.000767356	-0.0173194	-0.0160462	-0.0300518
0.168	-0.0044585	0.00429504	-0.0068458	-0.00605	0.00906968	-0.0052542	-0.0116204	-0.0012754	-0.0044585		0.168	-0.00840678	-0.014773	-0.0313251	-0.00840678	-0.00458707	-0.0236856	-0.00840678	-0.0249589	-0.0262321
0.169	-0.0076416	-0.00605	-0.0116204	-0.00605	-0.0028669	-0.0028669	-0.0187824	0.00111195	-0.0052542		0.169	-0.000767356	-0.0173194	-0.00458707	-0.00968002	-0.00968002	-0.0058603	0.00687207	-0.0185927	-0.00840678
0.17	-0.0004796	0.00190772	-0.0092331	-0.0044585	-0.0084373	-0.0028669	-0.0187824	-0.0068458	-0.0124162		0.17	-0.0058603	-0.0198659	-0.00331383	-0.00840678	-0.00968002	0.00177912	0.00687207	-0.0427842	-0.00968002
0.171	-0.0052542	0.0027035	-0.0124162	-0.0036627	-0.0044585	-0.0076416	-0.0100289	-0.00605	-0.0076416		0.171	-0.00968002	-0.0211391	-0.00968002	-0.0109532	-0.0185927	-0.00204059	0.000505882	-0.00840678	-0.0173194
0.172	-0.0004796	-0.0092331	-0.0076416	-0.0028669	-0.0020711	0.00111195	-0.0227613	-0.0004796	-0.00605		0.172	-0.0109532	-0.0109532	-0.00968002	-0.0185927	-0.0058603	-0.00968002	0.00177912	-0.000767356	0.00559883
0.173	0.0027035	0.00190772	-0.0076416	-0.0148035	-0.00605	-0.00605	-0.013212	0.00031618	-0.0092331		0.173	-0.00204059	-0.0134997	-0.0173194	-0.0134997	-0.0224124	0.00559883	0.00432559	-0.0275053	-0.0134997
0.174	0.0027035	-0.0084373	-0.0100289	-0.0052542	-0.0052542	-0.0100289	-0.0108247	-0.00605	-0.0068458		0.174	-0.0134997	-0.00458707	-0.00713354	-0.0122265	-0.00204059	-0.00204059	-0.0134997	-0.0058603	-0.000767356
0.175	-0.0068458	-0.0020711	-0.0100289	-0.0068458	0.00906968	-0.0092331	-0.0243528	-0.0084373	-0.0108247		0.175	0.00177912	-0.0058603	-0.00458707	-0.00840678	-0.000767356	-0.00968002	-0.0236856	-0.0224124	-0.00713354
0.176	0.00111195	-0.0012754	-0.0044585	-0.0052542	-0.0044585	-0.0012754	-0.0148035	-0.0092331	-0.0155993		0.176	-0.00204059	0.000505882	0.000505882	0.00941854	-0.0160462	-0.00968002	-0.00968002	-0.0185927	-0.014773
0.177	-0.0108247	-0.00605	-0.0092331	-0.0124162	-0.0084373	0.00190772	-0.0179866	-0.0004796	-0.00605		0.177	-0.0287786	0.00432559	-0.0236856	-0.00331383	-0.00331383	-0.0058603	-0.0134997	-0.0134997	-0.0122265
0.178	0.00031618	0.00509082	-0.0148035	-0.0124162	-0.0028669	-0.0020711	-0.00605	-0.0076416	-0.00605		0.178	-0.0287786	-0.00713354	-0.00331383	-0.0287786	0.00814531	-0.0160462	-0.0134997	-0.0109532	-0.0173194
0.179	-0.0084373	-0.0028669	-0.0084373	-0.00605	-0.00605	-0.0020711	-0.0148035	0.00349927	-0.0116204		0.179	-0.0173194	-0.00331383	-0.0109532	0.00687207	0.00814531	-0.00458707	-0.014773	-0.014773	-0.00331383
0.18	-0.0020711	-0.0148035	-0.0092331	0.0027035	-0.0020711	-0.0068458	-0.0108247	-0.0044585	-0.013212		0.18	-0.00840678	-0.0122265	-0.0198659	0.0157847	0.00559883	0.00559883	-0.0275053	-0.0198659	0.00305236
0.181	-0.0076416	-0.0012754	-0.0100289	0.00747814	-0.0052542	-0.0028669	-0.0195782	-0.0004796	0.00190772		0.181	-0.0160462	-0.0224124	0.000505882	-0.0134997	-0.00458707	0.00941854	-0.0122265	-0.0236856	-0.00331383
0.182	-0.0052542	-0.0044585	-0.0227613	-0.0084373	-0.0044585	-0.0068458	-0.0203739	-0.0076416	-0.0187824		0.182	-0.0236856	-0.00331383	0.00432559	0.017058	-0.00968002	-0.000767356	-0.0224124	-0.0224124	-0.00331383
0.183	-0.0076416	0.00349927	-0.013212	-0.0028669	-0.0028669	0.00031618	-0.0140077	0.00031618	-0.00605		0.183	-0.00968002	0.000505882	-0.0122265	-0.014773	0.00687207	-0.000767356	-0.0236856	-0.0185927	-0.00458707
0.184	-0.0068458	-0.0036627	-0.0100289	-0.013212	-0.0036627	0.00031618	-0.0076416	-0.0076416	-0.0155993		0.184	-0.00968002	-0.00840678	-0.0058603	0.00177912	-0.000767356	-0.0058603	-0.00204059	-0.0109532	-0.0249589
0.185	-0.0068458	0.00031618	-0.0068458	-0.0108247	-0.0068458	-0.0084373	-0.0179866	-0.0020711	-0.0068458		0.185	0.00432559	-0.0122265	0.00687207	0.00687207	-0.00840678	-0.00204059	-0.0058603	-0.0160462	0.00941854
0.186	-0.0068458	-0.0076416	0.00429504	-0.0068458	-0.0012754	-0.0044585	-0.0124162	-0.0028669	-0.0052542		0.186	-0.014773	-0.0134997	0.0234242	0.00687207	0.00177912	0.106185	-0.00331383	-0.014773	-0.0058603
0.187	-0.0012754	-0.0036627	-0.0148035	-0.0100289	-0.0028669	-0.0052542	-0.013212	-0.00605	-0.0052542		0.187	-0.00713354	-0.014773	-0.00713354	0.0145115	-0.00713354	0.0641677	-0.0338715	-0.00840678	0.00432559
0.188	-0.0036627	0.00906968	-0.0179866	-0.0020711	-0.0020711	-0.0108247	-0.023557	-0.0020711	-0.0140077		0.188	-0.00458707	-0.014773	-0.00458707	0.00687207	-0.00840678	0.0412495	-0.00713354	-0.0300518	0.000505882
0.189	0.0027035	-0.0036627	-0.0052542	-0.00605	0.00429504	-0.0044585	-0.0155993	-0.0052542	0.00190772		0.189	-0.0185927	-0.0122265	-0.0109532	0.00305236	-0.00458707	0.0208777	-0.00331383	-0.0236856	0.00814531
0.19	0.00111195	-0.0020711	-0.0076416	-0.0012754	-0.00605	-0.0028669	-0.0100289	-0.0116204	-0.0044585		0.19	-0.0109532	-0.00204059	-0.00204059	0.00814531	-0.0224124	0.0132383	-0.0058603	-0.0300518	0.017058
0.191	-0.0116204	0.00190772	-0.0084373	-0.0036627	-0.0068458	0.00349927	-0.0052542	-0.0044585	-0.0036627		0.191	0.00177912	-0.0058603	-0.00458707	0.0208777	-0.0160462	-0.00968002	-0.00968002	-0.0211391	0.0145115
0.192	-0.0052542	-0.0020711	-0.0028669	-0.0076416	0.00111195	0.00986546	-0.0116204	-0.0044585	-0.0108247		0.192	-0.0211391	-0.00840678	-0.00204059	0.00177912	-0.000767356	-0.0224124	-0.00204059	-0.0185927	0.0297903
0.193	-0.0100289	0.00349927	-0.0044585	-0.0084373	-0.0108247	-0.0052542	-0.0140077	-0.0036627	-0.0036627		0.193	-0.00968002	-0.00331383	0.00687207	0.011965	0.00305236	0.0145115	-0.00840678	-0.0275053	0.060348
0.194	0.00111195	0.00111195	-0.0020711	-0.0028669	-0.00605	-0.0076416	-0.0020711	-0.0116204	-0.0108247		0.194	-0.0236856	-0.0160462	-0.00840678	0.00814531	-0.00458707	0.0145115	-0.0249589	-0.0236856	0.0514354
0.195	-0.0020711	-0.0044585	-0.0092331	-0.0084373	-0.0116204	-0.0052542	-0.013212	-0.0052542	-0.0020711		0.195	-0.0211391	-0.0173194	-0.00204059	0.017058	-0.00331383	0.00559883	-0.0185927	-0.0300518	0.0578016
0.196	-0.0028669	-0.0044585	-0.0076416	-0.0020711	-0.0044585	-0.0036627	-0.0203739	0.00747814	-0.0140077		0.196	-0.0134997	-0.0122265	0.00177912	0.0297903	-0.00968002	0.00177912	-0.00331383	-0.0173194	0.0450692
0.197	-0.0028669	-0.0012754	0.00031618	-0.00605	-0.0100289	-0.0052542	-0.0155993	-0.0068458	-0.0084373		0.197	0.00559883	0.00432559	-0.00968002	0.000505882	0.0145115	0.0196044	-0.00840678	-0.0211391	0.0399762
0.198	-0.0004796	0.00349927	-0.0076416	0.00111195	0.00111195	0.00906968	-0.0092331	0.00429504	-0.0068458		0.198	-0.0211391	0.000505882	0.00177912	-0.00204059	-0.0109532	-0.014773	-0.0198659	-0.0185927	0.065441
0.199	0.00111195	0.00429504	-0.0052542	-0.0084373	-0.0068458	0.00429504	-0.0076416	-0.0052542	-0.0076416		0.199	-0.0134997	0.00941854	0.0183312	-0.0275053	0.00814531	0.0310636	-0.0427842	-0.0185927	0.0667142
0.2	-0.0044585	-0.0020711	-0.0108247	-0.0036627	0.00111195	0.0027035	-0.0171908	0.00429504	-0.0076416		0.2	-0.0134997	0.00177912	0.011965	-0.0262321	0.0132383	-0.00458707	-0.0644292	-0.0313251	0.0641677
0.201	0.00747814	-0.00605	0.00111195	-0.0108247	-0.0044585	-0.0068458	-0.0108247	-0.0068458	-0.0163951		0.201	-0.0058603	-0.0122265	0.0208777	-0.0325983	0.00941854	0.011965	-0.0185927	-0.0275053	0.0476157
0.202	-0.0124162	0.00349927	-0.0092331	-0.0068458	-0.0012754	-0.0036627	-0.0148035	-0.0155993	-0.00605		0.202	0.00305236	-0.00458707	0.017058	-0.0211391	0.011965	0.0106918	-0.014773	-0.0134997	0.043796
0.203	0.0027035	0.00111195	-0.0028669	-0.0012754	0.00429504	0.00111195	-0.0020711	-0.0036627	-0.0116204		0.203	-0.0185927	-0.00713354	0.0196044	-0.0300518	0.00559883	-0.00331383	-0.0109532	-0.0262321	0.0132383
0.204	-0.00605	0.00509082	-0.0052542	0.00031618	-0.0020711	0.00031618	-0.0020711	-0.00605	-0.00605		0.204	-0.0122265	-0.00331383	0.0246974	-0.0058603	-0.00968002	0.00177912	0.0858128	-0.0173194	0.0399762
0.205	0.00349927	-0.0092331	0.00668236	-0.0036627	-0.0012754	-0.0052542	-0.0155993	0.00190772	-0.0044585		0.205	-0.00331383	-0.00840678	0.0221509	-0.00968002	0.00687207	0.0705339	0.224596	-0.0058603	0.0132383
0.206	-0.0028669	0.00668236	0.00588659	-0.0036627	-0.0004796	-0.0020711	-0.0108247	-0.0148035	0.00111195		0.206	-0.0122265	-0.0134997	0.0157847	-0.0109532	0.0157847	0.0221509	0.323908	-0.0134997	0.011965
0.207	0.00509082	0.00429504	-0.0028669	-0.0084373	-0.0044585	-0.0084373	-0.0155993	0.00588659	-0.0100289		0.207	-0.000767356	0.0106918	0.0106918	-0.00458707	0.0196044	0.017058	0.311176	-0.00331383	0.017058
0.208	0.00111195	0.0027035	0.00509082	-0.0020711	0.0027035	-0.0020711	-0.0092331	-0.0052542	-0.0092331		0.208	-0.0134997	0.00687207	0.0246974	-0.0058603	0.0259706	0.017058	0.262793	-0.0185927	-0.0109532
0.209	-0.0052542	0.0027035	-0.0076416	-0.0084373	-0.0068458	-0.0012754	-0.0148035	-0.0092331	-0.0100289		0.209	-0.0160462	-0.0058603	0.0196044	0.00432559	0.00177912	0.0310636	0.234782	-0.0134997	-0.00331383
0.21	0.00429504	-0.0020711	-0.0124162	-0.0020711	0.00190772	-0.0028669	-0.0100289	-0.0108247	-0.0116204		0.21	-0.00458707	0.0208777	0.00687207	0.00559883	0.011965	0.0323368	0.178759	0.00432559	0.00559883
0.211	-0.0100289	0.00986546	-0.0020711	-0.00605	0.00509082	0.00588659	-0.0163951	0.00031618	0.00031618		0.211	-0.0198659	-0.00331383	0.0259706	-0.00204059	0.00305236	0.0157847	0.164753	0.00559883	-0.00840678
0.212	0.00111195	0.0027035	0.00190772	-0.0020711	-0.0092331	0.00111195	-0.0084373	-0.0084373	0.00906968		0.212	-0.00840678	0.00687207	0.0106918	-0.00458707	0.0310636	0.0106918	0.144382	-0.014773	-0.00204059
0.213	0.00349927	0.00349927	0.00111195	-0.0028669	0.00111195	-0.0116204	-0.0148035	-0.0052542	-0.0012754		0.213	-0.00840678	0.0183312	0.0272439	-0.000767356	0.017058	0.00941854	0.122737	-0.00713354	-0.0185927
0.214	-0.0004796	0.00827391	-0.0076416	-0.0052542	-0.0020711	-0.0068458	-0.0116204	-0.0092331	-0.0084373		0.214	-0.0134997	0.011965	0.038703	0.00177912	0.0106918	0.00432559	0.111278	0.000505882	-0.0287786
0.215	-0.0020711	-0.0084373	-0.0076416	-0.0068458	0.00190772	-0.0004796	-0.0100289	-0.0028669	-0.0076416		0.215	0.00687207	0.0221509	-0.00204059	-0.0185927	0.017058	0.00177912	0.0896325	-0.0058603	-0.000767356
0.216	-0.0036627	-0.0116204	-0.0068458	-0.0052542	-0.0028669	-0.0052542	-0.0108247	-0.0108247	-0.0076416		0.216	-0.0236856	0.011965	0.00941854	0.00177912	0.0106918	-0.0058603	0.0807198	-0.00331383	-0.0160462
0.217	0.00111195	0.00190772	-0.0052542	0.00747814	-0.0036627	0.00349927	-0.0068458	-0.0020711	-0.0004796		0.217	0.00305236	0.000505882	0.00814531	0.00687207	0.00814531	-0.00204059	0.0807198	-0.0109532	-0.0160462
0.218	0.00031618	-0.0036627	-0.0140077	-0.0012754	-0.0020711	-0.0020711	-0.0052542	-0.0068458	-0.0124162		0.218	-0.0109532	-0.000767356	0.0132383	0.00305236	0.0399762	0.00305236	0.0692607	0.00305236	0.00432559
0.219	0.00190772	0.00190772	-0.0171908	-0.0044585	0.00906968	-0.0092331	-0.0211697	0.00031618	0.00349927		0.219	-0.0058603	0.000505882	0.0208777	0.0208777	0.00687207	0.0756269	0.0628945	-0.0109532	-0.0173194
0.22	-0.0124162	0.00111195	-0.0068458	-0.0068458	-0.0020711	-0.0068458	0.00031618	-0.0004796	-0.00605		0.22	0.00177912	0.00177912	0.0221509	0.00177912	0.0183312	0.0374298	0.0718072	0.0145115	-0.0198659
0.221	0.00906968	-0.0100289	-0.0084373	-0.0052542	-0.0052542	-0.00605	-0.0203739	-0.0148035	-0.00605		0.221	-0.00331383	0.0183312	-0.00968002	0.0183312	0.0336101	0.0259706	0.0578016	-0.00968002	-0.000767356
0.222	-0.0108247	-0.0092331	-0.0092331	-0.0052542	-0.0044585	0.00190772	-0.0140077	-0.0020711	-0.0116204		0.222	-0.00204059	0.000505882	0.000505882	0.0183312	0.0196044	0.0208777	0.0667142	0.00177912	-0.0236856
0.223	-0.0108247	-0.0020711	-0.0116204	-0.0084373	-0.0020711	-0.0052542	-0.0148035	-0.0036627	0.00031618		0.223	0.00559883	0.00941854	0.011965	0.00305236	0.0196044	0.00177912	0.087086	0.00432559	0.00177912
0.224	-0.0068458	0.0027035	-0.0116204	0.0027035	0.00190772	-0.0004796	-0.0076416	0.00509082	-0.0052542		0.224	0.00687207	0.0272439	0.0157847	0.00687207	0.0196044	-0.00840678	0.103638	0.0183312	0.00687207
0.225	-0.0076416	-0.0020711	-0.0124162	-0.0036627	0.00429504	-0.0108247	-0.0171908	0.00429504	-0.0068458		0.225	0.00305236	0.00941854	0.00177912	-0.000767356	0.011965	-0.00968002	0.108731	0.00814531	-0.0134997
0.226	-0.0108247	-0.0028669	0.00111195	-0.0004796	-0.0036627	0.00111195	-0.0076416	0.00190772	-0.0004796		0.226	-0.00331383	0.0183312	0.011965	-0.00713354	-0.00968002	0.00177912	0.107458	0.0196044	-0.014773
0.227	-0.0187824	-0.00605	0.00429504	-0.0155993	-0.00605	0.00031618	-0.0124162	-0.0028669	0.00588659		0.227	0.00941854	0.00305236	-0.00458707	0.000505882	-0.000767356	-0.0109532	0.0781734	0.0106918	-0.00968002
0.228	-0.0084373	0.00111195	-0.0036627	0.00111195	-0.0012754	-0.0052542	-0.0116204	-0.0052542	-0.0012754		0.228	0.0106918	-0.0134997	0.00941854	0.00814531	0.000505882	-0.0109532	0.0641677	0.00687207	-0.0249589
0.229	0.0027035	0.00429504	-0.0124162	-0.0116204	0.00429504	0.00588659	-0.0076416	-0.0020711	-0.0044585		0.229	0.00941854	-0.0262321	-0.00968002	0.00432559	-0.0224124	-0.0134997	0.0743536	-0.0058603	0.000505882
0.23	-0.0084373	0.00031618	-0.0044585	-0.0036627	-0.0012754	-0.0004796	-0.0092331	-0.0052542	-0.0020711		0.23	0.00177912	-0.0160462	0.00177912	-0.00458707	-0.0122265	0.011965	0.0425227	0.00177912	-0.0173194
0.231	-0.0020711	-0.00605	-0.0068458	-0.0012754	-0.0052542	-0.0036627	-0.0076416	0.00906968	-0.00605		0.231	0.00814531	-0.0122265	-0.000767356	0.0106918	-0.0058603	0.00687207	0.0272439	-0.00204059	-0.00968002
0.232	-0.0171908	-0.0028669	-0.0020711	-0.0076416	-0.0076416	-0.0163951	-0.0020711	-0.0084373	-0.0044585		0.232	-0.0134997	-0.00968002	-0.00331383	0.00432559	-0.00331383	-0.0058603	0.0285171	-0.00968002	-0.00458707
0.233	-0.0028669	0.00031618	0.00509082	-0.00605	-0.0084373	-0.0004796	-0.0076416	-0.0012754	-0.0020711		0.233	-0.00458707	-0.0262321	0.00177912	0.00814531	-0.0134997	0.017058	0.0221509	-0.0122265	-0.0109532
0.234	-0.0163951	0.00190772	-0.0012754	-0.0020711	0.00349927	-0.0076416	-0.0140077	-0.0108247	0.00668236		0.234	-0.0160462	-0.00840678	0.00941854	0.00687207	-0.00458707	0.00432559	0.0196044	0.00687207	-0.0122265
0.235	-0.0243528	-0.0012754	0.00190772	-0.0100289	-0.0044585	-0.0116204	-0.013212	-0.0116204	0.00031618		0.235	-0.0211391	-0.0313251	-0.000767356	0.00177912	-0.00713354	-0.0058603	0.0183312	0.00432559	-0.00713354
0.236	-0.0211697	-0.0012754	0.00111195	-0.0084373	-0.0044585	-0.0036627	-0.0100289	0.00906968	0.00031618		0.236	-0.0198659	-0.0249589	-0.00713354	0.0234242	-0.0160462	0.000505882	0.0208777	-0.0058603	-0.0122265
0.237	-0.0283317	-0.0004796	0.00668236	-0.0036627	-0.0036627	-0.00605	-0.0092331	-0.0020711	-0.0044585		0.237	-0.0173194	-0.0160462	-0.00331383	-0.000767356	-0.00204059	0.00559883	0.0145115	-0.014773	-0.0134997
0.238	-0.0243528	0.00588659	0.00509082	-0.0044585	0.00031618	0.00111195	-0.0092331	0.00111195	-0.0012754		0.238	-0.0224124	-0.014773	-0.0160462	0.0145115	-0.000767356	0.00177912	0.00687207	-0.0109532	-0.014773
0.239	-0.0171908	-0.0012754	0.00429504	-0.0052542	0.00111195	0.00429504	-0.0068458	-0.0052542	-0.0036627		0.239	-0.0211391	-0.00968002	-0.0211391	0.00687207	-0.0249589	-0.0198659	0.0183312	-0.0109532	-0.00458707
0.24	-0.0148035	-0.0028669	0.00111195	0.00111195	0.00031618	-0.0084373	-0.0084373	0.00190772	0.00031618		0.24	-0.0160462	-0.0249589	-0.0224124	0.0208777	0.00687207	-0.0185927	0.017058	0.00177912	-0.0173194
0.241	-0.0299232	-0.0052542	-0.0004796	-0.0068458	-0.0036627	0.00031618	0.00031618	0.00509082	-0.0044585		0.241	-0.0160462	-0.0109532	-0.0287786	0.00814531	-0.00968002	-0.0058603	0.0183312	-0.0058603	-0.0160462
0.242	-0.030719	-0.0068458	0.00190772	-0.0084373	-0.0052542	-0.0012754	-0.0092331	0.0027035	-0.0116204		0.242	-0.0236856	-0.0122265	-0.0198659	0.00305236	-0.0211391	-0.014773	0.0145115	-0.00331383	-0.0122265
0.243	-0.0291274	-0.0004796	-0.0028669	-0.0036627	-0.0020711	-0.0020711	-0.0020711	-0.0100289	0.00111195		0.243	-0.0109532	-0.0160462	-0.0185927	-0.00458707	0.000505882	-0.00331383	0.0208777	-0.00331383	-0.00331383
0.244	-0.0434514	-0.0068458	-0.00605	0.00111195	-0.0084373	-0.0116204	-0.0068458	0.00747814	-0.0036627		0.244	-0.0249589	-0.0211391	-0.0160462	-0.00204059	-0.000767356	-0.000767356	0.00814531	-0.00204059	-0.0249589
0.245	-0.0291274	-0.0076416	-0.0020711	-0.0036627	-0.0116204	-0.0044585	-0.0044585	0.00190772	0.0122528		0.245	-0.0224124	-0.0160462	-0.00331383	0.00687207	-0.0211391	-0.00458707	0.0106918	-0.00458707	-0.0173194
0.246	-0.0346979	0.0027035	-0.0020711	-0.0068458	0.00111195	-0.0052542	-0.0076416	0.00588659	0.00031618		0.246	-0.0300518	-0.0224124	-0.0275053	0.0106918	-0.00840678	-0.00204059	0.0310636	-0.00458707	-0.00968002
0.247	-0.0434514	-0.0012754	-0.0052542	0.00747814	0.00031618	-0.0052542	-0.0076416	-0.0028669	-0.0116204		0.247	-0.0160462	-0.00840678	-0.0160462	-0.00204059	-0.0134997	0.00687207	-0.00204059	0.00941854	0.00432559
0.248	-0.0370852	0.00668236	-0.0052542	-0.0028669	0.00349927	-0.0044585	0.00509082	-0.0116204	-0.0052542		0.248	-0.0211391	-0.0211391	-0.0275053	0.00177912	-0.0122265	0.00687207	-0.00331383	0.00177912	-0.0185927
0.249	-0.0426556	-0.0068458	-0.0020711	-0.0100289	-0.0052542	0.00429504	-0.0012754	-0.0004796	0.00031618		0.249	-0.00840678	-0.0122265	-0.0262321	-0.00204059	0.00687207	0.00432559	-0.000767356	0.00177912	-0.00840678
0.25	-0.0378809	-0.0108247	-0.00605	-0.0028669	-0.0020711	0.00349927	-0.0092331	-0.0028669	-0.0028669		0.25	-0.0058603	-0.0224124	-0.0185927	0.00814531	-0.0134997	-0.00713354	-0.000767356	0.00177912	-0.014773
0.251	-0.0267401	-0.0076416	-0.0108247	0.00429504	0.00111195	0.00111195	0.00429504	-0.0012754	-0.0148035		0.251	-0.0122265	-0.0109532	-0.0249589	0.00432559	0.00432559	0.00814531	-0.000767356	-0.0275053	0.000505882
0.252	-0.0171908	-0.0004796	-0.0012754	-0.0036627	-0.0100289	0.00031618	0.00986546	-0.0044585	0.00827391		0.252	-0.0173194	-0.0134997	-0.00204059	0.0132383	-0.00204059	-0.00458707	-0.00713354	-0.0058603	0.00305236
0.253	-0.0068458	0.00588659	-0.0020711	0.00190772	-0.0004796	-0.0044585	0.00429504	-0.0020711	-0.0084373		0.253	-0.0160462	-0.0109532	-0.00458707	0.00432559	-0.00968002	-0.00458707	0.00941854	0.0183312	0.00305236
0.254	-0.0084373	0.00031618	-0.0076416	0.00190772	-0.0052542	0.00190772	-0.0020711	-0.0068458	0.00111195		0.254	-0.00458707	-0.0109532	-0.0058603	-0.0058603	-0.000767356	0.00432559	-0.00713354	0.0145115	-0.0109532
0.255	0.00509082	-0.0084373	-0.0116204	0.00668236	-0.0108247	0.00429504	0.00827391	0.00429504	-0.0052542		0.255	-0.00713354	-0.0262321	-0.000767356	-0.00458707	-0.0173194	0.00814531	0.00814531	-0.00713354	-0.00458707
0.256	-0.0044585	-0.0084373	-0.0116204	-0.0084373	0.00111195	-0.0092331	0.00827391	-0.0020711	-0.0044585		0.256	-0.0160462	-0.0109532	0.00559883	0.00687207	-0.00204059	0.000505882	0.0208777	-0.0249589	-0.0249589
0.257	-0.0012754	-0.0044585	-0.0020711	-0.00605	-0.00605	0.00588659	0.00747814	-0.0084373	-0.0004796		0.257	-0.0224124	-0.0236856	-0.0211391	-0.00331383	-0.0185927	0.00177912	0.011965	-0.0389645	-0.00458707
0.258	-0.0004796	-0.0012754	-0.0020711	-0.0068458	-0.0012754	-0.0076416	0.0162316	0.00111195	-0.0020711		0.258	-0.0300518	-0.0173194	-0.00458707	-0.000767356	-0.0211391	-0.0122265	0.0246974	-0.0440574	-0.000767356
0.259	0.00111195	0.00429504	-0.00605	0.00031618	-0.0028669	-0.0020711	0.00349927	0.00190772	-0.0020711		0.259	-0.0262321	-0.014773	-0.0058603	0.00305236	-0.0236856	-0.00331383	0.017058	-0.0402377	-0.0262321
0.26	0.00906968	0.0027035	0.00111195	-0.0020711	-0.0068458	-0.0020711	0.0106612	-0.0044585	0.00349927		0.26	-0.0109532	-0.0185927	-0.00331383	0.00687207	0.00687207	-0.014773	0.011965	-0.0504236	-0.0287786
0.261	0.00429504	-0.0020711	0.00111195	-0.0084373	-0.0084373	-0.0012754	0.0106612	-0.0004796	-0.0092331		0.261	-0.0198659	-0.0185927	0.000505882	-0.000767356	0.000505882	0.00177912	0.0221509	-0.0415109	-0.0134997
0.262	-0.0084373	-0.0036627	-0.0092331	-0.00605	-0.0076416	0.00111195	0.00827391	-0.0076416	-0.0052542		0.262	-0.0287786	-0.0262321	0.0183312	0.00305236	0.00177912	-0.0109532	0.017058	-0.0338715	-0.00968002
0.263	-0.0052542	-0.0052542	-0.0044585	-0.0020711	-0.00605	-0.0012754	0.00747814	-0.0036627	-0.0108247		0.263	-0.0262321	-0.00458707	0.00432559	-0.00968002	-0.0211391	-0.00713354	0.011965	-0.0415109	-0.0198659
0.264	0.00111195	-0.0076416	-0.0044585	-0.0004796	-0.0036627	-0.0116204	0.00509082	-0.0052542	-0.0068458		0.264	-0.00840678	-0.0236856	-0.00713354	-0.00840678	-0.0058603	-0.0134997	0.0106918	-0.0287786	-0.0224124
0.265	0.00906968	0.00429504	-0.0100289	-0.0012754	-0.00605	0.00509082	0.00668236	0.00747814	0.00031618		0.265	-0.0173194	-0.0134997	-0.0109532	-0.00840678	-0.0058603	-0.0058603	0.000505882	-0.0389645	-0.0300518
0.266	-0.00605	-0.0044585	0.00349927	-0.0195782	-0.0012754	-0.0076416	0.00190772	-0.0012754	-0.0020711		0.266	-0.0313251	-0.0109532	0.0183312	-0.0160462	-0.0211391	-0.00713354	0.00814531	-0.0160462	-0.0262321
0.267	0.00349927	0.00111195	-0.0036627	-0.00605	-0.0028669	-0.0092331	0.0138443	-0.0068458	0.00747814		0.267	-0.0236856	-0.0236856	0.011965	-0.0058603	-0.000767356	-0.0134997	0.00432559	-0.0300518	-0.0160462
0.268	0.0027035	-0.00605	-0.0116204	-0.0474302	-0.0052542	-0.0100289	0.00747814	-0.0036627	-0.0092331		0.268	-0.00713354	-0.0198659	0.00814531	-0.0058603	0.00177912	0.00177912	-0.00204059	-0.0325983	-0.0262321
0.269	0.00031618	-0.0044585	-0.0052542	-0.0641414	-0.0028669	-0.00605	0.00429504	-0.0012754	0.00111195		0.269	-0.0198659	-0.0211391	0.0132383	-0.00968002	-0.0198659	0.00432559	0.00687207	-0.0313251	-0.0198659
0.27	0.00986546	-0.0116204	-0.0171908	-0.0760781	-0.0028669	0.00031618	0.00429504	-0.0036627	0.0027035		0.27	-0.00204059	-0.00331383	-0.000767356	-0.00458707	0.000505882	-0.00458707	0.0145115	-0.0555166	-0.0376912
0.271	0.00111195	-0.0036627	-0.0028669	-0.0768738	-0.00605	-0.0076416	-0.0044585	0.0027035	-0.0044585		0.271	-0.00840678	-0.014773	-0.000767356	0.0106918	-0.0224124	-0.00458707	0.011965	-0.0669757	-0.0122265
0.272	0.00190772	0.00509082	0.0027035	-0.0633457	-0.0036627	0.00986546	0.00509082	-0.0004796	-0.0020711		0.272	-0.0236856	-0.0325983	0.0285171	-0.0058603	-0.014773	0.000505882	0.0132383	-0.0720686	-0.0134997
0.273	-0.00605	-0.0020711	-0.0108247	-0.0386767	0.00588659	-0.0028669	-0.0028669	-0.0068458	0.00031618		0.273	-0.0058603	-0.0134997	0.0285171	0.00559883	-0.00331383	-0.0211391	0.00305236	-0.0733419	-0.0185927
0.274	0.00349927	0.00509082	-0.0028669	-0.0116204	-0.0140077	-0.0108247	0.00190772	-0.0100289	0.00111195		0.274	0.0157847	-0.00204059	-0.000767356	-0.00968002	-0.0109532	-0.000767356	-0.000767356	-0.0542433	-0.00331383
0.275	0.00031618	-0.0036627	-0.0076416	-0.0155993	0.00111195	-0.0020711	-0.0052542	-0.0116204	-0.00605		0.275	-0.00713354	0.000505882	0.0106918	-0.0160462	0.00305236	0.00941854	0.0221509	-0.0618827	-0.0160462
0.276	-0.0028669	-0.0052542	-0.0084373	-0.0036627	-0.0052542	-0.0116204	0.00429504	-0.0052542	0.0027035		0.276	-0.0249589	0.00687207	0.00432559	-0.00331383	-0.0185927	0.00687207	0.017058	-0.0758883	-0.00204059
0.277	0.00509082	-0.0020711	-0.0044585	-0.0036627	-0.0084373	0.00509082	-0.0036627	0.00668236	-0.0084373		0.277	-0.0160462	-0.0224124	0.00432559	0.00177912	-0.0236856	-0.00968002	0.017058	-0.0593363	-0.0173194
0.278	0.00668236	-0.0068458	-0.0092331	-0.0020711	-0.0044585	-0.0028669	-0.0020711	-0.0028669	0.0027035		0.278	-0.0122265	-0.0185927	0.00687207	-0.0109532	0.00941854	-0.00968002	0.000505882	-0.036418	-0.0058603
0.279	-0.0004796	-0.0036627	-0.00605	-0.0020711	-0.0076416	-0.0036627	-0.0036627	-0.0084373	-0.0084373		0.279	-0.00331383	-0.0300518	0.0208777	-0.00458707	-0.0109532	-0.0109532	0.0145115	-0.0236856	-0.0122265
0.28	0.00747814	-0.00605	-0.0116204	0.00429504	-0.0100289	0.00429504	-0.0124162	-0.0076416	0.00747814		0.28	-0.00713354	-0.0249589	0.0323368	-0.00840678	0.00432559	0.00177912	0.00177912	-0.0122265	-0.0134997
0.281	0.00031618	0.00190772	-0.0044585	-0.00605	-0.00605	0.00190772	-0.0012754	-0.0068458	-0.0020711		0.281	-0.0160462	-0.00458707	0.0450692	-0.00331383	0.000505882	-0.00840678	-0.00331383	-0.0351448	-0.00968002
0.282	-0.00605	-0.0068458	0.00906968	-0.0020711	-0.0004796	-0.0028669	0.00111195	0.00111195	-0.0116204		0.282	0.00432559	-0.0236856	0.0374298	0.000505882	-0.00458707	-0.0134997	0.0157847	-0.0249589	-0.0134997
0.283	0.00429504	-0.0084373	0.00111195	0.00429504	-0.0036627	-0.0036627	0.00031618	-0.0044585	-0.0012754		0.283	-0.0134997	-0.0160462	0.0552551	-0.000767356	0.00305236	-0.0134997	0.0132383	-0.0198659	-0.000767356
0.284	0.00509082	-0.0020711	-0.0084373	-0.0004796	0.00031618	-0.0028669	0.00111195	-0.0116204	-0.0148035		0.284	-0.00458707	-0.0300518	0.0565283	0.00305236	-0.0287786	-0.0236856	-0.0122265	-0.014773	-0.0058603
0.285	-0.0004796	-0.0092331	-0.0116204	-0.0028669	-0.0028669	-0.0044585	-0.0076416	-0.0108247	0.00190772		0.285	-0.0134997	-0.00458707	0.0374298	-0.0058603	-0.00204059	-0.0160462	0.000505882	-0.00968002	0.00305236
0.286	0.00349927	0.00031618	-0.0148035	-0.0036627	-0.0052542	0.00111195	-0.0044585	-0.0044585	-0.0044585		0.286	-0.0160462	-0.0262321	0.0297903	0.00305236	-0.014773	-0.00840678	-0.00331383	-0.00840678	-0.0275053
0.287	-0.0028669	-0.0068458	-0.0116204	-0.0028669	0.00111195	0.0027035	-0.0052542	-0.0028669	-0.0004796		0.287	-0.00840678	-0.0262321	0.0246974	-0.0109532	-0.0109532	-0.00331383	0.00559883	-0.0122265	-0.0134997
0.288	0.0027035	-0.0012754	-0.0052542	-0.0036627	-0.0020711	-0.0020711	-0.0004796	0.0027035	-0.0052542		0.288	-0.000767356	-0.0109532	0.0374298	0.000505882	-0.0058603	-0.00458707	0.0323368	-0.0173194	-0.0236856
0.289	-0.0028669	0.00509082	-0.0140077	-0.0108247	-0.0068458	-0.00605	-0.0036627	-0.0004796	-0.0052542		0.289	-0.0134997	-0.0134997	0.0450692	-0.0134997	-0.0185927	-0.00204059	0.00432559	-0.0224124	-0.00458707
0.29	-0.0052542	-0.00605	-0.0124162	-0.00605	-0.0076416	-0.0044585	-0.0036627	-0.0020711	0.00349927		0.29	-0.00331383	-0.0173194	0.0539818	0.0196044	-0.0058603	0.00687207	-0.00331383	-0.0287786	0.00432559
0.291	-0.0020711	-0.0044585	-0.0179866	-0.0044585	-0.0028669	-0.013212	0.00986546	0.00111195	-0.0052542		0.291	-0.00713354	-0.00713354	0.0463424	0.00814531	-0.0122265	-0.000767356	-0.00458707	-0.00840678	-0.00204059
0.292	0.00429504	-0.0068458	-0.0195782	-0.00605	-0.0084373	-0.00605	-0.0108247	-0.0036627	-0.0012754		0.292	0.0183312	-0.0211391	0.0259706	-0.00204059	-0.0134997	-0.0058603	0.00305236	-0.0134997	0.00177912
0.293	-0.0044585	0.00747814	-0.0092331	0.00031618	-0.0084373	0.00111195	-0.0052542	-0.0076416	0.00111195		0.293	0.0450692	-0.0058603	0.0323368	0.0106918	-0.00840678	-0.0134997	-0.000767356	-0.0415109	0.00177912
0.294	-0.0068458	-0.0020711	-0.0124162	-0.0012754	0.00429504	0.00111195	-0.0004796	0.00031618	-0.0036627		0.294	0.0959987	-0.0122265	0.0450692	0.000505882	-0.0262321	-0.0122265	0.0132383	-0.0313251	-0.00713354
0.295	-0.0036627	-0.0084373	-0.0020711	-0.0044585	-0.0012754	0.00429504	-0.0092331	-0.0020711	0.0027035		0.295	0.309903	-0.0134997	0.0374298	0.00177912	-0.0134997	-0.00840678	-0.0109532	-0.0160462	-0.0122265
0.296	0.00827391	-0.0124162	-0.0251486	-0.0004796	-0.0076416	-0.0020711	-0.0004796	0.00111195	-0.0124162		0.296	0.39139	-0.00713354	0.0234242	0.00687207	-0.000767356	-0.0058603	0.000505882	-0.0236856	-0.0185927
0.297	-0.0012754	-0.0084373	-0.0171908	-0.0012754	0.00349927	0.00747814	-0.0044585	0.00429504	-0.0155993		0.297	0.484336	-0.00840678	0.0361565	0.00432559	-0.00840678	-0.00331383	-0.00331383	-0.0236856	0.00559883
0.298	-0.0004796	-0.0020711	-0.00605	-0.0100289	-0.0028669	-0.0036627	-0.0084373	0.00111195	0.00031618		0.298	0.546725	-0.0173194	0.0323368	0.0208777	0.00814531	-0.00331383	0.00687207	-0.0287786	0.011965
0.299	-0.0084373	-0.0012754	-0.0108247	-0.0028669	0.00111195	0.0027035	0.0027035	0.00986546	-0.0100289		0.299	0.462691	-0.014773	0.017058	0.0132383	-0.00204059	-0.0058603	0.00177912	-0.0351448	0.00814531
0.3	0.00031618	0.00429504	-0.0012754	0.00509082	0.00668236	0.0122528	0.00668236	-0.0004796	-0.00605		0.3	0.379931	-0.0287786	0.0374298	0.00687207	-0.00713354	-0.0122265	-0.0122265	-0.0224124	0.0106918
0.301	-0.0004796	-0.0116204	-0.0100289	-0.0004796	0.0472668	0.0353302	-0.0028669	0.00906968	-0.0020711		0.301	0.281891	-0.0109532	0.0361565	-0.0058603	0.00814531	-0.00331383	0.00432559	-0.0236856	0.017058
0.302	0.0106612	-0.0020711	-0.013212	-0.0020711	0.115703	0.101379	0.00190772	0.0385133	0.00429504		0.302	0.164753	0.00305236	0.0374298	0.00305236	0.00814531	-0.0185927	-0.00840678	-0.0236856	0.00177912
0.303	0.00509082	0.0106612	-0.0108247	-0.0036627	0.180957	0.18414	0.0202105	0.106154	-0.0068458		0.303	0.0679875	0.00305236	0.0246974	0.017058	-0.00331383	-0.00204059	-0.00840678	-0.00840678	-0.00204059
0.304	-0.0068458	0.00429504	-0.013212	-0.0028669	0.221541	0.223133	0.053633	0.167429	-0.0012754		0.304	0.00687207	0.0132383	0.0259706	0.00941854	0.0221509	-0.0058603	-0.00458707	-0.0058603	0.00814531
0.305	0.00111195	0.0329429	-0.00605	0.00349927	0.243027	0.26133	0.126048	0.217562	-0.0020711		0.305	-0.0134997	-0.00331383	0.0310636	0.00941854	0.107458	-0.00840678	-0.0160462	-0.00458707	0.0310636
0.306	-0.0068458	0.102175	-0.0084373	-0.0084373	0.249393	0.274858	0.186527	0.242231	0.0027035		0.306	-0.0275053	-0.00331383	0.0399762	0.0183312	0.219503	-0.0109532	-0.0160462	-0.0134997	0.110004
0.307	0.00429504	0.165837	-0.013212	-0.0068458	0.265309	0.285203	0.231886	0.260534	0.00747814		0.307	-0.0275053	0.0807198	0.0425227	0.00687207	0.345553	0.0348833	0.011965	-0.0287786	0.255153
0.308	-0.0052542	0.211196	-0.0116204	0.00588659	0.27645	0.315442	0.247006	0.295548	0.00429504		0.308	-0.0198659	0.21441	0.0590748	0.0157847	0.43086	0.104911	0.00814531	-0.00458707	0.353193
0.309	-0.0004796	0.223133	-0.0124162	-0.0100289	0.327379	0.367963	0.249393	0.366372	0.00429504		0.309	-0.0236856	0.372291	0.148201	0.00814531	0.465238	0.262793	0.00177912	0.00432559	0.429587
0.31	-0.0068458	0.234273	-0.0020711	0.00509082	0.401386	0.4364	0.256555	0.447541	-0.0004796		0.31	-0.0262321	0.479243	0.311176	-0.00331383	0.518714	0.362105	0.0183312	-0.014773	0.462691
0.311	0.0027035	0.23109	-0.00605	-0.0100289	0.496879	0.545421	0.290774	0.568498	0.00111195		0.311	-0.0402377	0.547998	0.484336	0.0106918	0.549271	0.472877	-0.00840678	-0.0160462	0.51744
0.312	0.00588659	0.238252	0.00827391	0.0146401	0.586005	0.652054	0.363189	0.710146	0.00349927		0.312	-0.0160462	0.569643	0.588742	0.00814531	0.653677	0.516167	0.000505882	0.00687207	0.592561
0.313	0.00031618	0.258943	0.0639781	0.07114	0.663991	0.758688	0.449132	0.841449	0.0027035		0.313	-0.0173194	0.597654	0.648584	0.0106918	0.752989	0.554364	-0.00204059	0.0527086	0.765722
0.314	0.011457	0.292365	0.152309	0.134006	0.736406	0.85816	0.562928	0.991054	0.0138443		0.314	-0.014773	0.65113	0.684234	0.0807198	0.872673	0.584922	-0.00204059	0.136742	0.979625
0.315	-0.0012754	0.337724	0.198464	0.202443	0.792111	0.944899	0.676724	1.09132	0.00747814		0.315	-0.00458707	0.735164	0.710972	0.216956	1.02037	0.679141	0.000505882	0.280618	1.21772
0.316	-0.0020711	0.41571	0.221541	0.239048	0.838266	1.02289	0.784949	1.20432	0.0154359		0.316	0.0476157	0.8714	0.779727	0.367198	1.18334	0.805192	0.0145115	0.341734	1.47619
0.317	0.00668236	0.479372	0.250189	0.250985	0.905111	1.11122	0.874075	1.27833	0.0385133		0.317	0.174939	0.993631	0.83193	0.455052	1.27884	0.943975	0.011965	0.399029	1.75503
0.318	0.0241894	0.523935	0.259738	0.264513	0.958427	1.17727	0.957631	1.32926	0.100584		0.318	0.30481	1.14005	0.927423	0.511074	1.38197	1.1426	0.0145115	0.453778	1.97784
0.319	0.0822808	0.568498	0.274062	0.278041	0.999012	1.23217	1.03005	1.38417	0.184936		0.319	0.413035	1.22918	1.07894	0.546725	1.43417	1.30939	0.0106918	0.511074	2.14336
0.32	0.173795	0.586005	0.293957	0.293161	1.03323	1.27992	1.08893	1.43828	0.216767		0.32	0.467784	1.30685	1.22281	0.588742	1.466	1.45454	0.0565283	0.628212	2.24522
0.321	0.239048	0.609083	0.340111	0.340907	1.07541	1.34358	1.15339	1.49478	0.236661		0.321	0.516167	1.36414	1.3616	0.668955	1.51693	1.58187	0.177486	0.801372	2.27833
0.322	0.266104	0.621019	0.391041	0.418097	1.10326	1.40326	1.21228	1.55207	0.250189		0.322	0.52126	1.39343	1.48383	0.781	1.51311	1.63789	0.320088	1.02419	2.29615
0.323	0.264513	0.621019	0.453111	0.500062	1.14305	1.46056	1.25446	1.6229	0.278837		0.323	0.549271	1.4329	1.53348	0.937608	1.53603	1.70919	0.421947	1.26992	2.29106
0.324	0.274062	0.633752	0.515977	0.57009	1.17806	1.51149	1.29345	1.68417	0.351252		0.324	0.596381	1.45327	1.58696	1.09676	1.56404	1.76394	0.493249	1.50165	2.3369
0.325	0.301914	0.640914	0.572477	0.636935	1.21148	1.55605	1.32289	1.73112	0.46266		0.325	0.679141	1.46091	1.59333	1.25337	1.58187	1.77667	0.526353	1.7041	2.39165
0.326	0.324196	0.664787	0.618632	0.714125	1.23138	1.61494	1.36586	1.7725	0.603512		0.326	0.78864	1.48765	1.60224	1.38834	1.60096	1.8136	0.606567	1.86707	2.42857
0.327	0.368759	0.663196	0.649667	0.766646	1.23058	1.6603	1.40406	1.82184	0.755505		0.327	0.923603	1.49656	1.62388	1.49274	1.64426	1.84415	0.666409	1.95238	2.4935
0.328	0.408548	0.695822	0.673541	0.804048	1.21069	1.69611	1.4351	1.84094	0.917047		0.328	1.0713	1.5373	1.61624	1.5424	1.68627	1.86452	0.801372	2.01859	2.54571
0.329	0.457886	0.699801	0.684681	0.846223	1.17727	1.70566	1.48762	1.87197	1.07143		0.329	1.19098	1.60606	1.61752	1.58569	1.71683	1.92055	0.966893	2.04787	2.603
0.33	0.51359	0.730836	0.710942	0.872484	1.1709	1.70566	1.51308	1.89028	1.2083		0.33	1.2852	1.67227	1.64171	1.59969	1.75375	1.96511	1.17316	2.06697	2.65266
0.331	0.547808	0.754709	0.718104	0.898744	1.11201	1.73271	1.5473	1.90938	1.30936		0.331	1.34632	1.73338	1.67609	1.61752	1.78049	2.00713	1.35905	2.10644	2.67303
0.332	0.570886	0.773012	0.74516	0.924209	0.99742	1.74465	1.54412	1.93007	1.36905		0.332	1.36669	1.7945	1.73338	1.66845	1.79577	2.03896	1.55513	2.13191	2.68958
0.333	0.592372	0.792111	0.761871	0.967181	0.882033	1.71839	1.53616	1.94598	1.41122		0.333	1.39852	1.86962	1.79068	1.68755	1.76394	2.08989	1.67736	2.15992	2.70359
0.334	0.603512	0.789723	0.78654	1.00299	0.819167	1.63404	1.529	1.93325	1.45419		0.334	1.40234	1.89763	1.8798	1.74102	1.60224	2.11663	1.78177	2.21976	2.71505
0.335	0.597942	0.804048	0.800068	1.02686	0.768238	1.49717	1.52104	1.89585	1.49478		0.335	1.42144	1.92691	1.95747	1.80468	1.31449	2.13954	1.83397	2.28597	2.7316
0.336	0.602717	0.800864	0.815188	1.05472	0.736406	1.32528	1.47568	1.81229	1.55287		0.336	1.45964	1.86452	2.05296	1.8658	1.014	2.16119	1.86071	2.32926	2.69595
0.337	0.607491	0.776991	0.832695	1.09132	0.714921	1.15737	1.43669	1.6603	1.61176		0.337	1.48128	1.73975	2.11408	1.95238	0.793733	2.14591	1.85816	2.38528	2.60937
0.338	0.609878	0.711738	0.849406	1.12077	0.70935	1.00777	1.35791	1.45181	1.66428		0.338	1.49401	1.57295	2.1701	2.03259	0.65113	2.13445	1.90145	2.43621	2.48204
0.339	0.625794	0.57566	0.862139	1.14464	0.70378	0.910681	1.19716	1.23058	1.72794		0.339	1.52584	1.41762	2.07206	2.08607	0.554364	1.97657	1.93583	2.49478	2.33562
0.34	0.638526	0.401386	0.856568	1.18443	0.675132	0.848611	1.01334	1.04437	1.7733		0.34	1.53858	1.30557	1.8989	2.1701	0.526353	1.69518	1.96256	2.53297	2.19939
0.341	0.646484	0.188914	0.847815	1.18681	0.669561	0.827921	0.815188	0.910681	1.79558		0.341	1.59205	1.09167	1.75885	2.20703	0.502161	1.40998	2.00713	2.55589	1.96638
0.342	0.692639	-0.0124162	0.825533	1.19477	0.651259	0.796885	0.666378	0.819167	1.80354		0.342	1.57168	0.791186	1.58187	2.23758	0.484336	1.11841	2.03641	2.54061	1.699
0.343	0.706963	-0.164409	0.753914	1.19875	0.627386	0.790519	0.547013	0.758688	1.79876		0.343	1.56022	0.47415	1.31194	2.17137	0.458871	0.873947	2.08861	2.45149	1.43926
0.344	0.722082	-0.282183	0.593963	1.15896	0.597146	0.782561	0.479372	0.720491	1.78683		0.344	1.5564	0.149475	0.964346	2.02368	0.425767	0.649857	2.11026	2.25032	1.22791
0.345	0.728449	-0.341866	0.422872	1.06984	0.531097	0.753914	0.409344	0.671153	1.78683		0.345	1.48892	-0.1039	0.590015	1.88617	0.382477	0.519987	2.14464	2.01731	1.06875
0.346	0.731632	-0.395183	0.264513	0.92023	0.484942	0.725266	0.370351	0.619428	1.80274		0.346	1.24446	-0.297432	0.238601	1.75375	0.308629	0.442319	2.20066	1.8276	0.935062
0.347	0.736406	-0.421444	0.171407	0.778582	0.445949	0.695822	0.328971	0.579639	1.8115		0.347	0.886679	-0.434941	-0.0185927	1.62261	0.25388	0.381204	2.19047	1.64553	0.845935
0.348	0.728449	-0.468394	0.116499	0.63216	0.433217	0.682294	0.270879	0.5494	1.78762		0.348	0.588742	-0.545713	-0.23377	1.35396	0.155841	0.34046	2.17647	1.42908	0.742803
0.349	0.714125	-0.488289	0.100584	0.514386	0.440379	0.690252	0.223929	0.546217	1.69531		0.349	0.367198	-0.651392	-0.378919	1.01655	0.0399762	0.311176	2.19684	1.20499	0.671502
0.35	0.628977	-0.505	0.0902386	0.427646	0.440379	0.710942	0.191302	0.586801	1.53616		0.35	0.241148	-0.744338	-0.464226	0.712245	-0.089894	0.286984	2.17265	0.938882	0.662589
0.351	0.469027	-0.505	0.0854639	0.355231	0.460273	0.739589	0.183344	0.662399	1.36188		0.351	0.195311	-0.874208	-0.562265	0.425767	-0.199392	0.270432	2.03769	0.747896	0.619299
0.352	0.265309	-0.492268	0.0918301	0.312259	0.484146	0.762667	0.16345	0.728449	1.20353		0.352	0.25388	-0.94169	-0.617014	0.20677	-0.257961	0.190218	1.81614	0.572189	0.546725
0.353	0.0520414	-0.469986	0.0790977	0.294752	0.539055	0.835082	0.174591	0.834287	1.07541		0.353	0.322635	-0.968428	-0.744338	0.060348	-0.288519	0.12019	1.60733	0.455052	0.447412
0.354	-0.0927893	-0.436563	0.0751189	0.270879	0.563724	0.897153	0.180161	0.94092	1.00299		0.354	0.298443	-0.964608	-0.797814	-0.0466039	-0.292339	0.0196044	1.43162	0.334094	0.39139
0.355	-0.193057	-0.411894	0.0377175	0.24621	0.601921	0.95604	0.200055	1.04198	0.951265		0.355	0.215683	-0.940416	-0.786355	-0.134457	-0.283426	-0.0415109	1.24318	0.260246	0.420674
0.356	-0.266268	-0.372901	0.00429504	0.218358	0.61704	1.01652	0.226316	1.09291	0.932963		0.356	0.0934522	-0.885667	-0.779989	-0.23759	-0.284699	-0.115359	1.06239	0.169846	0.373564
0.357	-0.30924	-0.355395	-0.0315148	0.178569	0.637731	1.03562	0.267696	1.13509	0.900336		0.357	-0.0160462	-0.837284	-0.748158	-0.341995	-0.250322	-0.149736	0.868854	0.0807198	0.363378
0.358	-0.338683	-0.333113	-0.0681203	0.1539	0.662399	1.08575	0.325788	1.15817	0.882829		0.358	-0.148463	-0.776169	-0.673037	-0.443854	-0.219764	-0.180294	0.699513	0.00559883	0.303536
0.359	-0.352211	-0.28855	-0.0713034	0.138781	0.678315	1.10803	0.361597	1.18522	0.874075		0.359	-0.260508	-0.725239	-0.615741	-0.504969	-0.18666	-0.195573	0.56073	-0.0835278	0.248787
0.36	-0.368923	-0.263085	-0.0530006	0.14833	0.695822	1.12952	0.396611	1.2075	0.820759		0.36	-0.372553	-0.661578	-0.535527	-0.513882	-0.14719	-0.19048	0.456325	-0.111539	0.236055
0.361	-0.390408	-0.233641	-0.0331063	0.1539	0.718104	1.14623	0.426055	1.20591	0.761076		0.361	-0.482051	-0.608101	-0.462952	-0.508789	-0.120452	-0.193026	0.385024	-0.138277	0.232235
0.362	-0.434176	-0.218522	-0.0084373	0.170612	0.714921	1.13588	0.434808	1.2075	0.685477		0.362	-0.566085	-0.549533	-0.399291	-0.474412	-0.0949869	-0.156102	0.312449	-0.131911	0.241148
0.363	-0.459641	-0.195444	0.0138443	0.201647	0.702188	1.1335	0.455498	1.17965	0.622611		0.363	-0.63102	-0.504969	-0.313984	-0.448947	-0.063156	-0.0988066	0.266612	-0.137004	0.233508
0.364	-0.492268	-0.168388	0.0472668	0.237457	0.712533	1.12077	0.460273	1.16214	0.589984		0.364	-0.647572	-0.431122	-0.274513	-0.396744	-0.036418	-0.0287786	0.194038	-0.116632	0.239874
0.365	-0.495451	-0.159634	0.0751189	0.278041	0.699005	1.11201	0.470618	1.13111	0.618632		0.365	-0.643752	-0.405657	-0.221037	-0.364913	-0.0134997	-0.0211391	0.145655	-0.105173	0.26152
0.366	-0.490676	-0.138944	0.0846681	0.316238	0.685477	1.09928	0.468231	1.08893	0.695026		0.366	-0.595369	-0.339448	-0.173928	-0.32035	0.00814531	-0.0211391	0.0488889	-0.106446	0.243694
0.367	-0.47476	-0.137353	0.105358	0.339316	0.691843	1.07302	0.458682	1.06665	0.792111		0.367	-0.558445	-0.294885	-0.0924404	-0.271967	0.0323368	0.000505882	-0.0313251	-0.0988066	0.264066
0.368	-0.459641	-0.12462	0.136393	0.367963	0.678315	1.05869	0.458682	1.03005	0.882829		0.368	-0.508789	-0.260508	-0.0275053	-0.223584	0.0501621	-0.0224124	-0.0949869	-0.1039	0.276798
0.369	-0.451683	-0.108705	0.1539	0.383879	0.679111	1.04039	0.437196	0.987075	0.984688		0.369	-0.452767	-0.231223	0.0297903	-0.167561	0.0756269	-0.00204059	-0.140823	-0.0860743	0.267886
0.37	-0.430993	-0.0943809	0.174591	0.391837	0.662399	1.02289	0.432421	0.963997	1.07063		0.37	-0.41075	-0.196846	0.0705339	-0.0911672	0.0692607	-0.0198659	-0.163742	-0.063156	0.227142
0.371	-0.410303	-0.0975639	0.180957	0.419689	0.648076	1.0014	0.42128	0.931371	1.12156		0.371	-0.349634	-0.18284	0.101092	-0.0262321	0.0883593	0.0272439	-0.185387	-0.0466039	0.195311
0.372	-0.38643	-0.0919935	0.191302	0.431625	0.643301	0.979913	0.416506	0.896357	1.14782		0.372	-0.288519	-0.153556	0.12401	0.0336101	0.117644	0.0259706	-0.181567	-0.0185927	0.160934
0.373	-0.344254	-0.0792611	0.188119	0.440379	0.634548	0.965589	0.393428	0.867709	1.16135		0.373	-0.158649	-0.151009	0.117644	0.113824	0.130376	0.0323368	-0.200666	-0.00713354	0.157114
0.374	-0.324359	-0.0784654	0.200055	0.440379	0.631364	0.949674	0.376717	0.837469	1.16851		0.374	-0.0466039	-0.126818	0.125283	0.155841	0.131649	0.0297903	-0.156102	0.0336101	0.131649
0.375	-0.291733	-0.065733	0.195281	0.445153	0.624998	0.915456	0.369555	0.798477	1.17567		0.375	0.0132383	-0.101353	0.153294	0.159661	0.141835	0.0552551	-0.134457	0.0297903	0.141835
0.376	-0.279	-0.0633457	0.195281	0.449928	0.614653	0.901131	0.356027	0.769033	1.17806		0.376	0.0539818	-0.102626	0.188945	0.177486	0.155841	0.0590748	-0.125545	0.0501621	0.132923
0.377	-0.255923	-0.0585711	0.206421	0.445949	0.610674	0.866117	0.348069	0.742772	1.14782		0.377	0.0794466	-0.0835278	0.230962	0.247514	0.150748	0.0628945	-0.10008	0.0628945	0.121463
0.378	-0.246374	-0.0617541	0.19926	0.446745	0.59078	0.851794	0.334541	0.704576	1.1136		0.378	0.102365	-0.0618827	0.236055	0.281891	0.143108	0.0756269	-0.0860743	0.060348	0.108731
0.379	-0.232845	-0.055388	0.202443	0.449928	0.587597	0.831899	0.321809	0.679907	1.09212		0.379	0.0947254	-0.0720686	0.229689	0.345553	0.135469	0.060348	-0.0644292	0.0692607	0.116371
0.38	-0.203402	-0.0434514	0.186527	0.437991	0.565315	0.816779	0.306689	0.665582	1.03721		0.38	0.0959987	-0.0529701	0.239874	0.38757	0.141835	0.0718072	-0.0338715	0.0565283	0.0947254
0.381	-0.19624	-0.0418598	0.196076	0.447541	0.548604	0.796089	0.295548	0.639322	1.00379		0.381	0.103638	-0.0313251	0.21059	0.423221	0.138016	0.0718072	-0.0287786	0.0527086	0.0858128
0.382	-0.172367	-0.0537964	0.182548	0.441175	0.541442	0.787336	0.286795	0.624202	0.952857		0.382	0.111278	-0.0567898	0.199131	0.419401	0.12783	0.351919	-0.0160462	0.0769001	0.0896325
0.383	-0.163613	-0.0370852	0.188119	0.434013	0.535872	0.757892	0.28759	0.601125	0.91466		0.383	0.131649	-0.0491504	0.158387	0.425767	0.129103	0.421947	-0.00204059	0.065441	0.0832663
0.384	-0.151676	-0.0378809	0.184936	0.431625	0.516773	0.759484	0.271675	0.58521	0.86373		0.384	0.12401	-0.0644292	0.154568	0.415581	0.12783	0.230962	0.011965	0.0858128	0.0692607
0.385	-0.146902	-0.023557	0.184936	0.428442	0.515977	0.728449	0.274858	0.567702	0.821554		0.385	0.0807198	-0.0873475	0.158387	0.424494	0.129103	0.135469	0.038703	0.0972719	0.065441
0.386	-0.13974	-0.0315148	0.182548	0.431625	0.507224	0.705371	0.262126	0.550991	0.793702		0.386	0.087086	-0.0707954	0.139289	0.421947	0.12401	0.126556	0.0310636	0.0819931	0.0628945
0.387	-0.12462	-0.0211697	0.165041	0.414914	0.491308	0.698209	0.267696	0.539055	0.754709		0.387	0.092179	-0.0758883	0.115097	0.416855	0.130376	0.0718072	0.0450692	0.087086	0.0819931
0.388	-0.130191	-0.0148035	0.172999	0.42128	0.481759	0.678315	0.250189	0.521548	0.718899		0.388	0.0832663	-0.0695222	0.130376	0.406669	0.129103	0.108731	0.0527086	0.0781734	0.0947254
0.389	-0.109501	-0.0171908	0.16345	0.422872	0.46266	0.671949	0.234273	0.502449	0.685477		0.389	0.0692607	-0.0644292	0.136742	0.433407	0.138016	0.0934522	0.0425227	0.0679875	0.0985451
0.39	-0.111092	-0.0100289	0.161062	0.403773	0.466639	0.649667	0.239844	0.484942	0.649667		0.39	0.0730804	-0.0746151	0.149475	0.438499	0.116371	0.0769001	0.0374298	0.0578016	0.0998184
0.391	-0.101543	-0.0171908	0.165837	0.40059	0.45709	0.639322	0.217562	0.480963	0.621019		0.391	0.12401	-0.0555166	0.140562	0.420674	0.126556	0.0756269	0.0285171	0.0679875	0.116371
0.392	-0.0959724	-0.0100289	0.152309	0.409344	0.468231	0.623407	0.214379	0.453907	0.592372		0.392	0.129103	-0.0797081	0.153294	0.415581	0.140562	0.0819931	0.0425227	0.0730804	0.132923
0.393	-0.0840358	-0.00605	0.153105	0.384675	0.442766	0.601921	0.207217	0.440379	0.550195		0.393	0.118917	-0.058063	0.152021	0.400302	0.144382	0.0756269	0.0450692	0.0539818	0.110004
0.394	-0.0665288	-0.0084373	0.155492	0.371942	0.437196	0.586801	0.206421	0.424463	0.526322		0.394	0.0934522	-0.063156	0.154568	0.378657	0.132923	0.0934522	0.038703	0.0527086	0.136742
0.395	-0.0601626	-0.0092331	0.155492	0.373534	0.433217	0.577252	0.188914	0.410935	0.504041		0.395	0.0858128	-0.0695222	0.150748	0.386297	0.139289	0.0845395	0.0246974	0.0628945	0.145655
0.396	-0.0760781	-0.0116204	0.136393	0.355231	0.430034	0.558153	0.194485	0.406161	0.481759		0.396	0.0985451	-0.0504236	0.17112	0.402849	0.148201	0.092179	0.0348833	0.0552551	0.180032
0.397	-0.0816485	-0.0100289	0.137189	0.356027	0.414914	0.552583	0.188119	0.389449	0.454703		0.397	0.108731	-0.0529701	0.180032	0.399029	0.143108	0.101092	0.043796	0.0718072	0.181306
0.398	-0.0641414	-0.013212	0.137985	0.347273	0.407752	0.527914	0.167429	0.379104	0.446745		0.398	0.102365	-0.0415109	0.183852	0.392663	0.148201	0.0972719	0.0246974	0.0743536	0.182579
0.399	-0.0689161	0.00429504	0.141168	0.344886	0.410139	0.522343	0.165041	0.370351	0.434808		0.399	0.116371	-0.0529701	0.178759	0.399029	0.141835	0.0883593	0.0234242	0.0730804	0.166027
0.4	-0.0625499	-0.0211697	0.139576	0.341703	0.393428	0.509611	0.174591	0.337724	0.410139		0.4	0.104911	-0.0427842	0.152021	0.395209	0.129103	0.103638	0.0145115	0.0858128	0.159661
0.401	-0.0522049	-0.0044585	0.126844	0.322604	0.388654	0.500857	0.1539	0.340907	0.410139		0.401	0.0947254	-0.0376912	0.125283	0.39139	0.130376	0.0807198	0.000505882	0.0807198	0.140562
0.402	-0.0625499	-0.0116204	0.120478	0.332154	0.387858	0.481759	0.159471	0.340111	0.397407		0.402	0.092179	-0.0466039	0.135469	0.396483	0.135469	0.0832663	0.00177912	0.0730804	0.135469
0.403	-0.0386767	-0.0171908	0.126048	0.310668	0.370351	0.479372	0.147534	0.328971	0.3799		0.403	0.110004	-0.0402377	0.160934	0.355739	0.117644	0.0832663	0.00559883	0.0845395	0.111278
0.404	-0.0299232	-0.0044585	0.122069	0.30828	0.365576	0.468231	0.129231	0.309076	0.35921		0.404	0.115097	-0.0376912	0.185125	0.353193	0.129103	0.0845395	-0.0058603	0.0819931	0.0807198
0.405	-0.0163951	-0.0004796	0.126048	0.305097	0.357618	0.453907	0.136393	0.304302	0.346478		0.405	0.103638	-0.0427842	0.255153	0.360832	0.108731	0.0883593	0.000505882	0.0934522	0.0794466
0.406	-0.0346979	-0.013212	0.109337	0.299527	0.357618	0.442766	0.132415	0.290774	0.337724		0.406	0.139289	-0.0300518	0.275525	0.350646	0.122737	0.0998184	-0.00713354	0.0845395	0.0628945
0.407	-0.0434514	-0.0140077	0.113316	0.299527	0.33852	0.433217	0.130027	0.278041	0.305893		0.407	0.134196	-0.0275053	0.306083	0.345553	0.113824	0.0667142	0.00177912	0.0998184	0.038703
0.408	-0.0283317	-0.0148035	0.102971	0.293161	0.33852	0.424463	0.126048	0.275654	0.30828		0.408	0.141835	-0.0109532	0.316269	0.3481	0.117644	0.0807198	0.00941854	0.0909057	0.0399762
0.409	-0.0267401	-0.0116204	0.109337	0.275654	0.328175	0.413322	0.117295	0.268492	0.284407		0.409	0.16348	-0.0236856	0.331548	0.351919	0.135469	0.0998184	0.0272439	0.0807198	0.0285171
0.41	-0.0267401	-0.0092331	0.088647	0.280428	0.328175	0.410139	0.11252	0.269288	0.285999		0.41	0.145655	-0.0122265	0.334094	0.332821	0.121463	0.0794466	0.0157847	0.103638	0.0323368
0.411	-0.0331063	-0.0116204	0.102971	0.282816	0.320217	0.402977	0.117295	0.253372	0.272471		0.411	0.148201	-0.0338715	0.335367	0.353193	0.115097	0.0692607	0.0348833	0.0807198	0.0234242
0.412	-0.0354936	-0.00605	0.0989921	0.26133	0.305893	0.388654	0.0918301	0.252576	0.262126		0.412	0.166027	-0.0287786	0.349373	0.34046	0.102365	0.0985451	0.0234242	0.092179	0.0183312
0.413	-0.0211697	-0.0068458	0.0918301	0.254964	0.298731	0.375125	0.102971	0.238252	0.248597		0.413	0.144382	-0.0236856	0.374838	0.345553	0.117644	0.101092	0.038703	0.0845395	0.00941854
0.414	-0.0259443	-0.0036627	0.088647	0.254964	0.290774	0.369555	0.0974005	0.229499	0.243823		0.414	0.153294	-0.0516969	0.395209	0.360832	0.118917	0.101092	0.0246974	0.0730804	0.00305236
0.415	-0.0339021	-0.0076416	0.0854639	0.250985	0.28759	0.357618	0.0926259	0.223929	0.22552		0.415	0.168573	-0.0325983	0.411762	0.329001	0.101092	0.0896325	0.0374298	0.0845395	-0.000767356
0.416	-0.0211697	0.00190772	0.0902386	0.242231	0.285203	0.352048	0.0934216	0.228703	0.218358		0.416	0.126556	-0.0389645	0.406669	0.343007	0.121463	0.0756269	0.038703	0.0718072	0.0246974
0.417	-0.0227613	0.00031618	0.0767104	0.239048	0.279633	0.340907	0.0997878	0.21995	0.222337		0.417	0.12401	-0.0440574	0.429587	0.34046	0.0985451	0.0718072	0.0450692	0.0807198	0.0157847
0.418	-0.0163951	0.00111195	0.0775062	0.230295	0.278837	0.340907	0.0846681	0.211992	0.207217		0.418	0.12401	-0.0287786	0.409215	0.3481	0.101092	0.0743536	0.0578016	0.0705339	0.00432559
0.419	-0.0163951	-0.0052542	0.0703442	0.234273	0.265309	0.335337	0.0894428	0.211196	0.191302		0.419	0.116371	-0.0593363	0.38375	0.345553	0.101092	0.0552551	0.0578016	0.0832663	0.0157847
0.42	-0.0163951	-0.0012754	0.0775062	0.228703	0.253372	0.325788	0.0814851	0.201647	0.183344		0.42	0.118917	-0.0402377	0.395209	0.272979	0.113824	0.0756269	0.0552551	0.0845395	0.0196044
0.421	-0.0195782	0.00747814	0.0767104	0.221541	0.256555	0.319421	0.0775062	0.188914	0.178569		0.421	0.129103	-0.0427842	0.357012	0.204224	0.0998184	0.038703	0.043796	0.0718072	0.0183312
0.422	-0.0155993	-0.0084373	0.0806893	0.22552	0.244619	0.307485	0.0735273	0.188914	0.174591		0.422	0.121463	-0.0567898	0.339187	0.209317	0.0998184	0.0527086	0.0348833	0.0628945	0.0234242
0.423	-0.0195782	0.00111195	0.0663654	0.214379	0.248597	0.304302	0.0767104	0.180957	0.172999		0.423	0.139289	-0.0338715	0.323908	0.267886	0.103638	0.0552551	0.0527086	0.0692607	0.011965
0.424	-0.013212	0.0027035	0.0663654	0.20483	0.24064	0.298731	0.0806893	0.176182	0.157083		0.424	0.122737	-0.0478771	0.317542	0.306083	0.0858128	0.0641677	0.0641677	0.065441	0.011965
0.425	-0.0243528	-0.0028669	0.0775062	0.207217	0.248597	0.283612	0.0719358	0.172203	0.155492		0.425	0.122737	-0.036418	0.332821	0.307356	0.0998184	0.0578016	0.0399762	0.0730804	0.0272439
0.426	-0.0179866	0.00588659	0.0615907	0.204034	0.232682	0.285999	0.0695484	0.167429	0.152309		0.426	0.122737	-0.036418	0.322635	0.295897	0.0985451	0.0488889	0.038703	0.0743536	0.0272439
0.427	-0.0108247	0.00429504	0.0576119	0.188914	0.224724	0.27645	0.0671611	0.162654	0.145147		0.427	0.121463	-0.0618827	0.21441	0.294624	0.0998184	0.0756269	0.0183312	0.0730804	0.0374298
0.428	-0.013212	-0.0020711	0.0607949	0.192893	0.217562	0.268492	0.0631822	0.158675	0.141168		0.428	0.135469	-0.0466039	0.113824	0.313722	0.0743536	0.0323368	0.0552551	0.0781734	0.0565283
0.429	-0.0116204	-0.0028669	0.0568161	0.184936	0.208809	0.265309	0.0623865	0.169816	0.141168		0.429	0.12401	-0.0504236	0.00687207	0.311176	0.0718072	0.0196044	0.0259706	0.087086	0.043796
0.43	-0.0084373	0.00588659	0.0560203	0.193689	0.221541	0.258147	0.0655696	0.137189	0.12764		0.43	0.12783	-0.0466039	-0.0313251	0.312449	0.0972719	0.0476157	0.0297903	0.102365	0.0374298
0.431	-0.0100289	0.00031618	0.046471	0.178569	0.208013	0.255759	0.0592034	0.145943	0.124457		0.431	0.134196	-0.0402377	-0.0224124	0.288257	0.0845395	0.0336101	0.0196044	0.104911	0.0450692
0.432	-0.00605	-0.0036627	0.046471	0.16902	0.200851	0.249393	0.0552245	0.145147	0.118886		0.432	0.113824	-0.0338715	-0.0466039	0.289531	0.0769001	0.0514354	0.0246974	0.104911	0.0425227
0.433	-0.0155993	0.00031618	0.0504499	0.177774	0.196076	0.254168	0.0544288	0.130823	0.121274		0.433	0.121463	-0.0376912	-0.0784348	0.293351	0.0909057	0.0374298	0.0336101	0.111278	0.0527086
0.434	-0.00605	-0.0020711	0.0369218	0.16902	0.197668	0.239844	0.0615907	0.145147	0.113316		0.434	0.12783	-0.0478771	-0.105173	0.303536	0.0909057	0.0336101	0.0310636	0.125283	0.0578016
0.435	-0.0020711	0.0027035	0.0440837	0.164245	0.18971	0.230295	0.0592034	0.139576	0.114907		0.435	0.116371	-0.0529701	-0.089894	0.311176	0.0883593	0.0501621	0.0221509	0.106185	0.065441
0.436	-0.0076416	-0.0068458	0.0401048	0.164245	0.195281	0.239844	0.0607949	0.141964	0.10695		0.436	0.129103	-0.0593363	-0.0873475	0.292077	0.0858128	0.0514354	0.0157847	0.0934522	0.0667142
0.437	-0.0100289	-0.0076416	0.0409006	0.167429	0.188914	0.229499	0.053633	0.141168	0.105358		0.437	0.111278	-0.0427842	-0.10008	0.271705	0.087086	0.0539818	0.0221509	0.12401	0.0667142
0.438	-0.0012754	-0.0004796	0.0416964	0.151513	0.178569	0.221541	0.0520414	0.134006	0.0918301		0.438	0.116371	-0.0478771	-0.0988066	0.269159	0.0858128	0.0450692	0.0323368	0.092179	0.0794466
0.439	-0.0124162	-0.0076416	0.0424922	0.150717	0.182548	0.237457	0.0623865	0.129231	0.088647		0.439	0.12401	-0.0567898	-0.0835278	0.292077	0.0845395	0.0590748	0.00814531	0.0781734	0.0718072
0.44	-0.0068458	-0.0100289	0.0353302	0.139576	0.172203	0.217562	0.0599992	0.130823	0.0934216		0.44	0.12401	-0.063156	-0.0886207	0.278072	0.0794466	0.0590748	0.00177912	0.0628945	0.060348
0.441	0.00031618	-0.0052542	0.0377175	0.150717	0.166633	0.235865	0.053633	0.129231	0.0878513		0.441	0.12019	-0.0657025	-0.0733419	0.265339	0.0769001	0.0628945	0.0221509	0.060348	0.0679875
0.442	-0.0116204	-0.0012754	0.0345344	0.146738	0.172999	0.221541	0.0520414	0.119682	0.0870554		0.442	0.116371	-0.0427842	-0.0593363	0.267886	0.0743536	0.0858128	0.0145115	0.060348	0.0781734
0.443	-0.0155993	-0.0012754	0.0369218	0.137985	0.166633	0.203238	0.0448795	0.111724	0.07114		0.443	0.106185	-0.0555166	-0.0415109	0.275525	0.0743536	0.0819931	0.0145115	0.0539818	0.060348
0.444	-0.0036627	-0.00605	0.0321471	0.134006	0.158675	0.194485	0.0480626	0.110929	0.0838724		0.444	0.0998184	-0.0440574	-0.0351448	0.270432	0.0883593	0.0781734	0.00432559	0.0628945	0.0679875
0.445	-0.0068458	0.00111195	0.0337387	0.130823	0.158675	0.191302	0.0552245	0.117295	0.0854639		0.445	0.12401	-0.0567898	-0.0249589	0.275525	0.0959987	0.0667142	0.000505882	0.0616213	0.065441
0.446	-0.0148035	0.00031618	0.028964	0.129231	0.159471	0.196872	0.0440837	0.109337	0.0671611		0.446	0.107458	-0.0542433	-0.00713354	0.25388	0.0819931	0.0756269	0.017058	0.0565283	0.0743536
0.447	0.00111195	-0.0052542	0.0416964	0.130027	0.149126	0.184936	0.0504499	0.109337	0.0727316		0.447	0.115097	-0.0402377	-0.0109532	0.26152	0.0705339	0.0781734	0.011965	0.0667142	0.0552551
0.448	-0.0140077	0.0027035	0.0369218	0.114112	0.151513	0.171407	0.0313513	0.106154	0.0790977		0.448	0.101092	-0.0440574	-0.00840678	0.252607	0.0348833	0.0756269	0.00941854	0.0590748	0.0616213
0.449	-0.0012754	-0.00605	0.0337387	0.132415	0.141168	0.183344	0.0393091	0.106154	0.0727316		0.449	0.12019	-0.0440574	-0.00458707	0.241148	0.0692607	0.0641677	0.0259706	0.0425227	0.0590748
0.45	-0.0076416	-0.0004796	0.0249852	0.106154	0.143555	0.171407	0.0345344	0.0997878	0.0663654		0.45	0.110004	-0.036418	0.011965	0.25006	0.0476157	0.0794466	0.0208777	0.0514354	0.0692607
0.451	-0.0155993	-0.0012754	0.0210063	0.122069	0.13321	0.172999	0.0440837	0.0966048	0.07114		0.451	0.12019	-0.0555166	0.00177912	0.251334	0.0578016	0.0832663	0.0221509	0.0628945	0.0718072
0.452	-0.0100289	-0.00605	0.0329429	0.110929	0.136393	0.173795	0.028964	0.0926259	0.0615907		0.452	0.110004	-0.0542433	0.00814531	0.241148	0.0552551	0.0730804	0.0221509	0.0539818	0.0488889
0.453	-0.0084373	-0.0028669	0.0233936	0.11252	0.137189	0.166633	0.0313513	0.0854639	0.0520414		0.453	0.107458	-0.0491504	0.00941854	0.241148	0.0488889	0.0909057	0.0106918	0.0488889	0.0450692
0.454	-0.0036627	-0.0076416	0.0210063	0.110133	0.125253	0.167429	0.0313513	0.0878513	0.0655696		0.454	0.106185	-0.0415109	0.0246974	0.228415	0.0463424	0.065441	0.017058	0.0514354	0.0463424
0.455	0.00509082	0.00509082	0.018619	0.11252	0.131619	0.155492	0.0369218	0.0790977	0.0719358		0.455	0.118917	-0.0491504	0.0221509	0.225869	0.0501621	0.0832663	0.0285171	0.0628945	0.038703
0.456	-0.0076416	-0.0028669	0.0249852	0.103767	0.125253	0.157083	0.018619	0.095809	0.0639781		0.456	0.0998184	-0.0440574	0.0196044	0.241148	0.0514354	0.0539818	0.038703	0.0399762	0.0501621
0.457	-0.0044585	-0.0020711	0.00349927	0.095809	0.115703	0.140372	0.0257809	0.0727316	0.0552245		0.457	0.111278	-0.0644292	0.0285171	0.21441	0.0488889	0.0692607	0.0234242	0.0297903	0.0450692
0.458	-0.00605	-0.0028669	0.018619	0.101379	0.121274	0.14833	0.0162316	0.0910343	0.0615907		0.458	0.0972719	-0.0593363	0.0425227	0.222049	0.0578016	0.0628945	0.017058	0.0514354	0.0310636
0.459	-0.013212	-0.0092331	0.0130486	0.0934216	0.118091	0.137189	0.0265767	0.0798935	0.0488584		0.459	0.108731	-0.063156	0.0272439	0.21441	0.0514354	0.0781734	0.0323368	0.0450692	0.0463424
0.46	-0.0020711	-0.0100289	0.0210063	0.0894428	0.110929	0.137189	0.0225978	0.0767104	0.0504499		0.46	0.111278	-0.0644292	0.0450692	0.222049	0.0514354	0.0667142	0.0259706	0.0259706	0.0145115
0.461	-0.0140077	0.00190772	0.00111195	0.0966048	0.105358	0.134802	0.018619	0.0679569	0.0424922		0.461	0.0959987	-0.0555166	0.0425227	0.228415	0.0565283	0.0718072	0.00687207	0.0450692	0.0246974
0.462	-0.0148035	-0.0020711	0.0146401	0.0910343	0.104563	0.132415	0.0162316	0.0679569	0.0440837		0.462	0.087086	-0.0695222	0.0476157	0.227142	0.0679875	0.0858128	0.0246974	0.0361565	0.0425227
0.463	-0.0124162	-0.0004796	0.0027035	0.0934216	0.110929	0.134802	0.0138443	0.0687527	0.0448795		0.463	0.0845395	-0.0682489	0.0616213	0.21441	0.0628945	0.0679875	0.0145115	0.0374298	0.0221509
0.464	-0.0116204	-0.0044585	0.00668236	0.0838724	0.0926259	0.125253	0.0170274	0.0671611	0.0456753		0.464	0.087086	-0.0618827	0.0501621	0.213137	0.0616213	0.0578016	0.00305236	0.0323368	0.0183312
0.465	-0.0148035	-0.0036627	0.00747814	0.0838724	0.105358	0.114112	0.0162316	0.0576119	0.0337387		0.465	0.113824	-0.0720686	0.0450692	0.211863	0.0769001	0.065441	0.0196044	0.0476157	0.0310636
0.466	-0.0076416	-0.0116204	0.0027035	0.0783019	0.0942174	0.122865	0.00747814	0.0607949	0.0313513		0.466	0.0985451	-0.0618827	0.0476157	0.228415	0.0679875	0.0578016	0.00814531	0.0565283	0.0234242
0.467	-0.0028669	-0.0155993	-0.0012754	0.0783019	0.104563	0.114112	0.00111195	0.0584076	0.0265767		0.467	0.113824	-0.058063	0.0539818	0.209317	0.0552551	0.0527086	0.00687207	0.0476157	0.0234242
0.468	-0.0004796	0.00349927	-0.0084373	0.0727316	0.095809	0.121274	0.00588659	0.0615907	0.0409006		0.468	0.0934522	-0.0758883	0.0641677	0.192765	0.0565283	0.0539818	-0.00204059	0.0450692	0.0208777
0.469	-0.00605	-0.0028669	0.00349927	0.0735273	0.0934216	0.113316	0.00668236	0.0599992	0.0265767		0.469	0.0934522	-0.0720686	0.0590748	0.218229	0.0858128	0.0565283	0.0208777	0.0361565	0.0221509
0.47	-0.0124162	-0.0052542	-0.0044585	0.0576119	0.0910343	0.10695	0.00747814	0.0599992	0.0369218		0.47	0.104911	-0.0593363	0.0616213	0.202951	0.0794466	0.0743536	0.00687207	0.0488889	0.0425227
0.471	-0.0084373	-0.0084373	0.0027035	0.07114	0.0822808	0.101379	0.00827391	0.0560203	0.0297598		0.471	0.0934522	-0.0746151	0.0463424	0.200404	0.0985451	0.065441	0.00941854	0.0399762	0.0297903
0.472	-0.0068458	-0.0020711	-0.0020711	0.0695484	0.0910343	0.10695	0.0027035	0.0544288	0.0265767		0.472	0.0985451	-0.0618827	0.043796	0.199131	0.0832663	0.0692607	0.00687207	0.0374298	0.0221509
0.473	-0.0116204	-0.0052542	-0.0068458	0.0687527	0.0870554	0.101379	0.00190772	0.0488584	0.0194147		0.473	0.0934522	-0.0669757	0.0730804	0.204224	0.102365	0.0476157	-0.00713354	0.038703	0.0221509
0.474	-0.0092331	-0.0004796	-0.0052542	0.0695484	0.0806893	0.104563	0.00429504	0.0560203	0.0194147		0.474	0.0845395	-0.0682489	0.0769001	0.201677	0.0756269	0.0578016	0.0106918	0.0246974	0.0221509
0.475	-0.0100289	0.00588659	-0.0100289	0.0607949	0.0838724	0.0902386	0.00190772	0.0432879	0.0233936		0.475	0.126556	-0.0644292	0.0718072	0.199131	0.0909057	0.0450692	0.000505882	0.0336101	0.0246974
0.476	-0.013212	-0.0148035	-0.0012754	0.0655696	0.0854639	0.0942174	-0.0036627	0.0416964	0.00827391		0.476	0.117644	-0.0606095	0.0756269	0.20677	0.0819931	0.0539818	-0.00331383	0.0348833	0.0285171
0.477	-0.0195782	-0.00605	-0.0084373	0.0520414	0.0830766	0.0902386	-0.0028669	0.0544288	0.0170274		0.477	0.108731	-0.0695222	0.0628945	0.208044	0.0858128	0.0476157	-0.00458707	0.0272439	0.0234242
0.478	-0.0100289	-0.0100289	0.0027035	0.0607949	0.0790977	0.0910343	0.00429504	0.0432879	0.00509082		0.478	0.113824	-0.0606095	0.0781734	0.181306	0.0845395	0.0488889	0.0221509	0.0336101	0.0336101
0.479	-0.00605	-0.0036627	0.0027035	0.053633	0.0743231	0.0822808	0.00349927	0.0472668	0.0178232		0.479	0.106185	-0.0707954	0.0730804	0.197858	0.0692607	0.0552551	-0.00204059	0.038703	0.0323368
0.48	-0.0163951	-0.0004796	0.00111195	0.0544288	0.0798935	0.0918301	0.00031618	0.0456753	0.0170274		0.48	0.12401	-0.0542433	0.0679875	0.213137	0.0845395	0.0552551	-0.00840678	0.0297903	0.0310636
0.481	-0.0100289	-0.0140077	-0.0044585	0.0496541	0.0719358	0.088647	-0.0052542	0.0416964	0.00668236		0.481	0.107458	-0.0478771	0.0679875	0.200404	0.0883593	0.0781734	-0.00204059	0.0628945	0.065441
0.482	-0.0155993	-0.00605	-0.0076416	0.0409006	0.07114	0.0966048	-0.0148035	0.0448795	0.00986546		0.482	0.106185	-0.0415109	0.0845395	0.201677	0.0718072	0.0527086	0.000505882	0.0323368	0.0501621
0.483	-0.0140077	-0.0020711	-0.0004796	0.0560203	0.0759146	0.088647	-0.0084373	0.0393091	0.00509082		0.483	0.107458	-0.0504236	0.0743536	0.199131	0.0959987	0.0476157	0.0106918	0.043796	0.0425227
0.484	-0.0155993	-0.00605	-0.0012754	0.0472668	0.0695484	0.0798935	-0.0068458	0.0472668	0.00509082		0.484	0.113824	-0.0491504	0.092179	0.188945	0.0756269	0.0488889	0.0157847	0.065441	0.0552551
0.485	-0.0116204	-0.0052542	-0.0052542	0.0424922	0.0727316	0.0838724	-0.0092331	0.053633	0.0106612		0.485	0.121463	-0.0567898	0.122737	0.186398	0.104911	0.0336101	0.0208777	0.0616213	0.0527086
0.486	-0.0092331	-0.0068458	0.0162316	0.0456753	0.0623865	0.0838724	-0.013212	0.0377175	0.00906968		0.486	0.126556	-0.0402377	0.121463	0.185125	0.0959987	0.0514354	0.00941854	0.0565283	0.0272439
0.487	-0.0052542	-0.0052542	0.00111195	0.0424922	0.0703442	0.0798935	-0.0092331	0.0369218	0.0130486		0.487	0.125283	-0.0313251	0.134196	0.197858	0.0947254	0.0514354	0.0145115	0.0730804	0.0488889
0.488	-0.0203739	-0.0084373	-0.00605	0.0369218	0.07114	0.0687527	-0.0116204	0.0329429	0.00668236		0.488	0.135469	-0.0351448	0.12019	0.194038	0.0883593	0.0578016	0.0246974	0.0692607	0.0361565
0.489	-0.0187824	-0.0036627	0.00031618	0.0488584	0.0544288	0.0679569	-0.0092331	0.0345344	-0.00605		0.489	0.111278	-0.0325983	0.140562	0.197858	0.0769001	0.0476157	0.011965	0.0794466	0.0501621
0.49	-0.00605	0.00668236	-0.0092331	0.046471	0.0631822	0.0639781	-0.00605	0.0345344	0.00111195		0.49	0.130376	-0.0287786	0.140562	0.178759	0.0883593	0.0514354	0.0106918	0.0781734	0.0616213
0.491	-0.0116204	0.011457	-0.0092331	0.0321471	0.0520414	0.0695484	-0.0068458	0.0281682	0.00588659		0.491	0.12019	-0.0325983	0.141835	0.202951	0.0616213	0.0450692	0.0145115	0.0883593	0.060348
0.492	-0.0219655	0.00031618	-0.0012754	0.0472668	0.0599992	0.0639781	-0.0004796	0.0416964	0.00668236		0.492	0.0985451	-0.0300518	0.112551	0.194038	0.060348	0.0616213	0.0259706	0.092179	0.0590748
0.493	-0.0108247	0.00668236	-0.013212	0.0377175	0.0576119	0.07114	-0.0171908	0.0329429	0.00429504		0.493	0.121463	-0.0122265	0.12401	0.197858	0.0794466	0.0578016	0.0285171	0.101092	0.0807198
0.494	-0.0092331	0.00588659	-0.0028669	0.036126	0.0568161	0.0671611	-0.0163951	0.0297598	0.0154359		0.494	0.0972719	-0.0313251	0.12401	0.211863	0.0896325	0.0641677	0.0208777	0.0794466	0.0590748
0.495	-0.0036627	0.0154359	-0.0100289	0.0313513	0.0607949	0.0671611	-0.0044585	0.0393091	0.00509082		0.495	0.0998184	-0.0236856	0.154568	0.197858	0.0858128	0.0450692	0.0157847	0.106185	0.0781734
0.496	-0.0148035	0.0138443	-0.0171908	0.0416964	0.0520414	0.0655696	-0.0092331	0.0313513	0.00986546		0.496	0.0934522	-0.0262321	0.16348	0.21059	0.0819931	0.060348	0.0145115	0.0845395	0.0832663
0.497	-0.0140077	0.00668236	0.00111195	0.0337387	0.0552245	0.0615907	-0.0076416	0.0385133	0.00349927		0.497	0.0934522	-0.0376912	0.144382	0.216956	0.0883593	0.0527086	0.0272439	0.0769001	0.0832663
0.498	-0.00605	-0.0020711	-0.0124162	0.0337387	0.0552245	0.0584076	-0.013212	0.0321471	-0.0020711		0.498	0.0883593	-0.0415109	0.155841	0.209317	0.102365	0.0679875	0.0221509	0.0909057	0.0794466
0.499	-0.0012754	0.00668236	-0.0195782	0.0297598	0.0393091	0.0607949	-0.0195782	0.0345344	0.00588659		0.499	0.0947254	-0.0351448	0.129103	0.205497	0.110004	0.0527086	0.0221509	0.0909057	0.0819931
0.5	-0.0068458	-0.0004796	-0.0052542	0.0369218	0.0504499	0.0655696	-0.0155993	0.036126	-0.0036627		0.5	0.0934522	-0.0389645	0.141835	0.21441	0.0909057	0.0730804	0.0310636	0.0858128	0.0858128
0.501	-0.013212	0.00429504	-0.0211697	0.0329429	0.0528372	0.0488584	-0.0108247	0.0313513	0.011457		0.501	0.101092	-0.0440574	0.126556	0.209317	0.0909057	0.0641677	0.0374298	0.0743536	0.0972719
0.502	-0.0036627	-0.0084373	-0.0020711	0.0305556	0.0424922	0.0568161	-0.0084373	0.0448795	0.00031618		0.502	0.116371	-0.0491504	0.108731	0.204224	0.0730804	0.0463424	0.0145115	0.0781734	0.0883593
0.503	-0.0092331	-0.0028669	-0.0148035	0.0281682	0.0416964	0.0504499	-0.0179866	0.028964	0.00111195		0.503	0.111278	-0.0453307	0.12019	0.21059	0.0883593	0.0552551	0.0208777	0.0718072	0.106185
0.504	-0.0124162	-0.0092331	-0.013212	0.0281682	0.0345344	0.0424922	-0.0116204	0.0297598	0.00827391		0.504	0.0985451	-0.0402377	0.130376	0.216956	0.0679875	0.0514354	0.0297903	0.0743536	0.0959987
0.505	-0.013212	-0.0004796	-0.0179866	0.0241894	0.0440837	0.0488584	-0.0187824	0.0297598	0.00588659		0.505	0.0934522	-0.0427842	0.132923	0.200404	0.0781734	0.0476157	0.0297903	0.0883593	0.0883593
0.506	-0.0044585	0.00349927	-0.0124162	0.0257809	0.0512457	0.0448795	-0.0211697	0.0202105	-0.00605		0.506	0.108731	-0.0427842	0.139289	0.195311	0.0819931	0.0425227	0.0259706	0.0730804	0.101092
0.507	-0.0187824	0.0027035	-0.0155993	0.0162316	0.036126	0.0409006	-0.0140077	0.028964	-0.0004796		0.507	0.102365	-0.0376912	0.135469	0.202951	0.087086	0.0565283	0.00941854	0.087086	0.0845395
0.508	-0.0092331	-0.0068458	-0.0036627	0.0210063	0.0401048	0.0409006	-0.0155993	0.0210063	0.00588659		0.508	0.0998184	-0.0300518	0.126556	0.200404	0.0845395	0.0488889	0.0157847	0.0959987	0.0769001
0.509	-0.0100289	0.00429504	-0.0148035	0.0241894	0.0472668	0.0456753	-0.0124162	0.028964	0.00031618		0.509	0.0998184	-0.0287786	0.144382	0.208044	0.0718072	0.0348833	0.0272439	0.108731	0.0769001
0.51	-0.0044585	0.00190772	-0.0155993	0.0178232	0.036126	0.0432879	-0.0171908	0.0178232	0.00906968		0.51	0.0985451	-0.0427842	0.141835	0.204224	0.060348	0.0412495	0.0259706	0.0934522	0.0679875
0.511	-0.0020711	0.00509082	-0.0108247	0.0130486	0.0345344	0.0576119	-0.0243528	0.0297598	0.00827391		0.511	0.101092	-0.0287786	0.130376	0.209317	0.087086	0.0463424	0.0221509	0.0743536	0.0527086
0.512	-0.0155993	-0.0020711	-0.0155993	0.0257809	0.0345344	0.0480626	-0.0219655	0.0218021	-0.0028669		0.512	0.107458	-0.0338715	0.12401	0.209317	0.0565283	0.038703	0.00941854	0.087086	0.0628945
0.513	-0.013212	-0.0044585	-0.0227613	0.0202105	0.0393091	0.0409006	-0.0195782	0.0249852	0.00429504		0.513	0.0985451	-0.0236856	0.115097	0.218229	0.0845395	0.0565283	0.0246974	0.0807198	0.0552551
0.514	-0.0012754	-0.0044585	-0.0227613	0.0218021	0.0257809	0.0416964	-0.0155993	0.0170274	-0.00605		0.514	0.12019	-0.036418	0.103638	0.213137	0.0756269	0.0412495	0.0272439	0.0819931	0.0476157
0.515	-0.00605	-0.0036627	-0.0171908	0.0146401	0.0273725	0.0520414	-0.0148035	0.0202105	0.00429504		0.515	0.107458	-0.036418	0.0934522	0.191492	0.0858128	0.0425227	0.017058	0.0807198	0.0336101
0.516	-0.0108247	-0.0012754	-0.0036627	0.0249852	0.0401048	0.0409006	-0.0116204	0.0146401	0.00111195		0.516	0.0858128	-0.0440574	0.108731	0.190218	0.0667142	0.0565283	0.0272439	0.0628945	0.0246974
0.517	-0.0036627	-0.0084373	-0.0148035	0.0194147	0.0329429	0.0369218	-0.0219655	0.0130486	0.0027035		0.517	0.101092	-0.0325983	0.0909057	0.21059	0.0845395	0.0527086	0.0145115	0.0769001	0.017058
0.518	-0.0076416	-0.0020711	-0.0124162	0.0218021	0.0345344	0.0377175	-0.0179866	0.0241894	0.00429504		0.518	0.0896325	-0.0427842	0.108731	0.215683	0.0883593	0.043796	0.017058	0.0883593	0.0106918
0.519	-0.0148035	0.00668236	-0.0108247	0.0138443	0.0329429	0.0409006	-0.0195782	0.0233936	-0.0052542		0.519	0.111278	-0.0351448	0.0896325	0.202951	0.0730804	0.0399762	0.017058	0.065441	0.011965
0.52	-0.0076416	-0.0020711	-0.0171908	0.0170274	0.0369218	0.028964	-0.0227613	0.028964	-0.0004796		0.52	0.0883593	-0.0389645	0.111278	0.187672	0.0845395	0.0463424	0.017058	0.0667142	0.00687207
0.521	-0.0092331	-0.0076416	-0.0203739	0.0218021	0.0337387	0.0233936	-0.0251486	0.0265767	0.00190772		0.521	0.106185	-0.0185927	0.112551	0.187672	0.0845395	0.0514354	0.00305236	0.060348	0.0157847
0.522	-0.0004796	0.00588659	-0.0100289	0.0178232	0.0401048	0.0488584	-0.0163951	0.0154359	-0.0004796		0.522	0.0998184	-0.0516969	0.0959987	0.190218	0.0896325	0.0590748	0.0259706	0.0527086	0.0246974
0.523	-0.0100289	0.00111195	-0.0187824	0.0170274	0.028964	0.0297598	-0.0155993	0.0194147	0.00031618		0.523	0.0947254	-0.0275053	0.104911	0.196584	0.0705339	0.0399762	0.00177912	0.0781734	0.0259706
0.524	-0.0116204	0.00509082	-0.013212	0.011457	0.028964	0.0297598	-0.0179866	0.0154359	0.00747814		0.524	0.102365	-0.0491504	0.106185	0.197858	0.0781734	0.0323368	-0.00713354	0.0578016	0.0476157
0.525	-0.00605	-0.0044585	-0.0155993	0.0218021	0.0257809	0.0345344	-0.0187824	0.0218021	-0.0084373		0.525	0.0896325	-0.0338715	0.101092	0.188945	0.0934522	0.0807198	0.00687207	0.0718072	0.0399762
0.526	-0.00605	0.00827391	-0.0251486	0.0154359	0.0297598	0.0194147	-0.0179866	0.0178232	0.00429504		0.526	0.131649	-0.0351448	0.101092	0.21059	0.0807198	0.0323368	0.0196044	0.0501621	0.0590748
0.527	-0.0171908	-0.00605	-0.0084373	0.0154359	0.0265767	0.0233936	-0.0203739	0.0297598	0.0027035		0.527	0.0934522	-0.0351448	0.0959987	0.197858	0.0896325	0.0488889	0.0234242	0.0743536	0.0527086
0.528	0.00111195	0.00429504	-0.0227613	0.0170274	0.0273725	0.0297598	-0.0243528	0.0146401	-0.0028669		0.528	0.108731	-0.0402377	0.0959987	0.181306	0.0730804	0.0412495	0.0196044	0.0565283	0.0667142
0.529	0.00747814	-0.0044585	-0.0163951	0.0106612	0.0257809	0.036126	-0.0140077	0.0106612	0.00031618		0.529	0.0998184	-0.0185927	0.0972719	0.201677	0.0718072	0.0310636	0.0272439	0.0552551	0.0578016
0.53	0.00509082	0.00349927	-0.0084373	0.0027035	0.0249852	0.0241894	-0.0219655	0.0138443	0.00429504		0.53	0.0909057	-0.036418	0.0756269	0.180032	0.0730804	0.0527086	0.0157847	0.0527086	0.0590748
0.531	-0.0004796	-0.0068458	-0.0140077	0.00429504	0.0281682	0.0297598	-0.0052542	0.0146401	0.00031618		0.531	0.101092	-0.00968002	0.0781734	0.181306	0.0667142	0.043796	0.0234242	0.0679875	0.038703
0.532	0.011457	0.00031618	-0.0140077	0.00827391	0.0178232	0.0233936	-0.0163951	0.018619	0.00349927		0.532	0.113824	-0.0236856	0.0858128	0.191492	0.065441	0.0221509	0.0145115	0.0578016	0.0361565
0.533	0.00429504	0.00111195	-0.0044585	0.0122528	0.0233936	0.0305556	-0.0140077	0.0154359	-0.0012754		0.533	0.0998184	-0.0122265	0.087086	0.191492	0.0756269	0.043796	0.0246974	0.0336101	0.0297903
0.534	-0.0028669	-0.0052542	-0.0203739	0.0178232	0.0210063	0.028964	-0.0155993	0.0122528	0.00031618		0.534	0.0985451	-0.00458707	0.0832663	0.209317	0.0667142	0.0463424	0.0285171	0.0323368	0.0297903
0.535	0.00509082	-0.0012754	-0.0227613	0.0154359	0.0257809	0.0241894	-0.023557	0.0154359	0.00031618		0.535	0.106185	-0.0173194	0.0718072	0.194038	0.0743536	0.0501621	0.00177912	0.0412495	0.0450692
0.536	-0.0124162	0.00509082	-0.0227613	0.0233936	0.0273725	0.0297598	-0.0179866	0.0194147	-0.0012754		0.536	0.0934522	0.00687207	0.0794466	0.181306	0.0679875	0.0412495	0.00177912	0.0259706	0.0412495
0.537	-0.0052542	-0.0012754	-0.0116204	0.0106612	0.011457	0.0305556	-0.0211697	0.0170274	-0.0036627		0.537	0.0985451	0.0106918	0.0718072	0.173666	0.0667142	0.0336101	0.0348833	0.0361565	0.0463424
0.538	-0.0020711	-0.0068458	-0.00605	0.00747814	0.0218021	0.011457	-0.0227613	0.00986546	-0.0036627		0.538	0.107458	0.00687207	0.0883593	0.191492	0.0705339	0.0488889	0.017058	0.017058	0.0348833
0.539	-0.0148035	0.00668236	-0.0155993	0.00827391	0.0225978	0.0249852	-0.0267401	0.011457	0.00190772		0.539	0.102365	0.00177912	0.0819931	0.194038	0.0628945	0.0310636	0.011965	0.017058	0.0157847
0.54	-0.0108247	0.00429504	-0.0084373	0.00031618	0.0281682	0.0146401	-0.0211697	0.00111195	-0.0124162		0.54	0.104911	-0.0134997	0.0756269	0.191492	0.065441	0.0501621	0.00432559	0.0145115	0.0259706
0.541	-0.0076416	0.00031618	-0.0076416	0.0138443	0.0178232	0.0265767	-0.0092331	0.00588659	-0.0004796		0.541	0.103638	-0.0134997	0.0883593	0.20677	0.0781734	0.0425227	0.000505882	0.0285171	0.0259706
0.542	-0.0076416	-0.0052542	-0.0211697	0.00111195	0.0233936	0.0202105	-0.0211697	0.00588659	-0.0036627		0.542	0.0998184	-0.00968002	0.0756269	0.215683	0.0743536	0.0476157	0.00687207	0.0259706	0.017058
0.543	-0.0155993	0.00031618	-0.0140077	-0.0044585	0.0138443	0.0202105	-0.0227613	0.0106612	-0.0108247		0.543	0.0959987	-0.0134997	0.0845395	0.209317	0.0819931	0.0336101	0.00941854	0.0272439	0.0246974
0.544	-0.0020711	-0.0028669	-0.0116204	0.00031618	0.0146401	0.0313513	-0.0163951	0.0233936	-0.0140077		0.544	0.0985451	-0.0236856	0.0718072	0.21059	0.0718072	0.0348833	0.0272439	0.0348833	0.0106918
0.545	-0.0108247	-0.0004796	-0.0116204	0.0122528	0.0138443	0.0233936	-0.0187824	0.00827391	0.00031618		0.545	0.102365	-0.0236856	0.0947254	0.220776	0.0692607	0.0374298	0.011965	0.043796	0.017058
0.546	-0.0020711	0.00111195	-0.0148035	0.00986546	0.0170274	0.0178232	-0.0339021	0.0130486	-0.0004796		0.546	0.111278	-0.0211391	0.0756269	0.196584	0.0667142	0.0285171	0.00814531	0.017058	0.017058
0.547	-0.0028669	0.00190772	-0.0195782	0.00111195	0.0106612	0.0202105	-0.0219655	0.00429504	-0.0108247		0.547	0.116371	-0.00840678	0.0794466	0.183852	0.060348	0.0399762	0.0145115	0.0297903	0.0272439
0.548	-0.0100289	0.00190772	-0.0140077	0.00429504	0.0122528	0.011457	-0.0187824	0.0027035	-0.0020711		0.548	0.116371	-0.0249589	0.065441	0.190218	0.0679875	0.0272439	0.0297903	0.038703	0.017058
0.549	-0.0140077	-0.013212	-0.0203739	-0.0020711	0.0130486	0.018619	-0.0227613	0.0106612	-0.0100289		0.549	0.0883593	-0.0236856	0.0896325	0.187672	0.0514354	0.0476157	0.0106918	0.0361565	0.000505882
0.55	-0.0028669	-0.0020711	-0.0100289	0.0027035	0.0249852	0.0202105	-0.0339021	0.0130486	0.00111195		0.55	0.092179	-0.0224124	0.0807198	0.174939	0.0807198	0.0208777	0.0272439	0.0196044	-0.00331383
0.551	-0.0076416	-0.0084373	-0.0243528	0.00668236	0.0265767	0.0138443	-0.0187824	0.0106612	-0.0148035		0.551	0.111278	-0.00458707	0.0679875	0.187672	0.0565283	0.0590748	0.0221509	0.0285171	0.00687207
0.552	-0.0092331	0.00429504	-0.0203739	-0.0108247	0.0122528	0.0130486	-0.0267401	0.00588659	-0.0092331		0.552	0.0845395	-0.0300518	0.0858128	0.17112	0.0578016	0.0539818	0.00814531	0.0285171	-0.000767356
0.553	-0.00605	-0.0028669	-0.0084373	0.00111195	0.0130486	0.0130486	-0.0219655	0.00509082	-0.0084373		0.553	0.087086	-0.0224124	0.0743536	0.169846	0.0896325	0.0361565	0.00941854	0.0259706	0.0106918
0.554	-0.0124162	0.00429504	-0.0243528	-0.0044585	0.0122528	0.0162316	-0.030719	0.0146401	-0.0068458		0.554	0.101092	-0.0249589	0.0769001	0.196584	0.0578016	0.0297903	0.0259706	0.0463424	0.017058
0.555	0.00190772	0.00190772	-0.0187824	0.00827391	0.0122528	0.0122528	-0.0211697	0.00986546	-0.0004796		0.555	0.0934522	-0.036418	0.0718072	0.185125	0.0527086	0.0425227	0.0221509	0.0272439	0.0145115
0.556	0.00111195	-0.0020711	-0.0227613	0.00509082	0.0130486	0.0106612	-0.0323105	-0.0004796	-0.0044585		0.556	0.116371	-0.0236856	0.065441	0.169846	0.0590748	0.0285171	0.0145115	0.0246974	0.0145115
0.557	-0.0036627	0.0027035	-0.0100289	0.00349927	0.0122528	0.0138443	-0.0203739	0.0138443	-0.00605		0.557	0.0909057	-0.0185927	0.0616213	0.1673	0.0590748	0.0361565	0.0183312	0.0132383	0.00432559
0.558	-0.013212	0.0178232	-0.0155993	0.00429504	0.011457	0.0122528	-0.023557	0.00906968	-0.0155993		0.558	0.0959987	-0.0376912	0.0578016	0.182579	0.0769001	0.0641677	0.0106918	0.0374298	-0.0109532
0.559	-0.0036627	0.0249852	-0.0171908	-0.0116204	0.00906968	0.0154359	-0.0219655	0.00747814	-0.0036627		0.559	0.115097	-0.0173194	0.0769001	0.183852	0.0667142	0.0425227	0.0234242	0.0310636	-0.014773
0.56	-0.0076416	0.0146401	-0.0179866	-0.0012754	0.0122528	0.00429504	-0.0211697	0.00429504	-0.0100289		0.56	0.087086	-0.0300518	0.0718072	0.168573	0.0858128	0.0259706	0.0132383	0.0221509	-0.014773
0.561	-0.0004796	-0.00605	-0.0163951	-0.0140077	0.0154359	0.0138443	-0.0116204	0.0194147	-0.0052542		0.561	0.102365	-0.0338715	0.0743536	0.162207	0.0845395	0.0539818	0.0132383	0.0285171	-0.014773
0.562	-0.0028669	-0.0068458	-0.0116204	0.00588659	0.00747814	0.0202105	-0.0251486	0.0122528	0.00031618		0.562	0.0947254	0.00305236	0.0705339	0.188945	0.087086	0.038703	0.00177912	0.0297903	-0.00968002
0.563	-0.0092331	-0.0068458	-0.0155993	-0.0012754	0.00986546	0.00747814	-0.0243528	0.00509082	-0.0195782		0.563	0.108731	-0.0389645	0.0781734	0.1673	0.0909057	0.011965	0.0221509	0.0259706	-0.00713354
0.564	-0.0020711	-0.0044585	-0.0068458	0.00190772	0.0138443	0.0162316	-0.023557	-0.0020711	-0.0140077		0.564	0.104911	-0.0122265	0.0794466	0.186398	0.0667142	0.0374298	0.0221509	0.0374298	-0.00968002
0.565	-0.0108247	-0.0052542	-0.0076416	-0.0020711	0.0027035	0.0027035	-0.0275359	0.00509082	-0.0068458		0.565	0.103638	-0.0122265	0.0679875	0.182579	0.0845395	0.0208777	0.000505882	0.0234242	-0.00458707
0.566	-0.0028669	0.00827391	-0.0004796	0.00031618	0.0027035	0.00906968	-0.0283317	0.0027035	-0.013212		0.566	0.104911	-0.0338715	0.0896325	0.177486	0.0718072	0.0196044	0.00687207	0.0310636	-0.00968002
0.567	0.00429504	-0.0044585	-0.0036627	-0.0076416	0.00031618	0.00588659	-0.0251486	0.00747814	-0.0100289		0.567	0.112551	-0.0058603	0.0781734	0.190218	0.0641677	0.038703	0.00814531	0.0196044	-0.00713354
0.568	-0.0004796	-0.0044585	-0.0052542	0.00429504	0.00906968	0.0146401	-0.0219655	0.00906968	-0.0076416		0.568	0.102365	-0.0236856	0.0972719	0.183852	0.0743536	0.0285171	-0.00968002	0.043796	-0.0160462
0.569	-0.0124162	0.0027035	-0.0100289	-0.0004796	0.00986546	0.0130486	-0.0331063	0.0027035	-0.013212		0.569	0.115097	-0.0211391	0.0756269	0.176213	0.0692607	0.0183312	0.017058	0.043796	-0.00458707
0.57	-0.0020711	-0.0036627	-0.0084373	-0.0084373	0.00509082	0.00588659	-0.0243528	0.00429504	-0.0100289		0.57	0.0896325	-0.0389645	0.0679875	0.187672	0.0756269	0.0374298	0.017058	0.0399762	0.00687207
0.571	-0.0100289	-0.0116204	-0.0004796	-0.0004796	-0.0020711	0.0122528	-0.0203739	0.00509082	0.00031618		0.571	0.0858128	-0.0198659	0.0807198	0.178759	0.0692607	0.0399762	0.0106918	0.043796	0.0208777
0.572	-0.0004796	0.0027035	-0.0108247	0.00031618	0.00031618	0.00668236	-0.0243528	0.00668236	-0.0044585		0.572	0.103638	-0.0249589	0.0794466	0.191492	0.0769001	0.00941854	0.0246974	0.0705339	0.00941854
0.573	0.00747814	-0.0004796	-0.0092331	0.00429504	0.00429504	0.011457	-0.0291274	0.0138443	-0.0116204		0.573	0.106185	-0.00840678	0.0679875	0.183852	0.0514354	0.011965	0.00814531	0.0616213	0.0157847
0.574	-0.0036627	0.00588659	0.00111195	-0.0012754	0.00588659	0.00190772	-0.0195782	0.00668236	-0.0100289		0.574	0.107458	-0.0313251	0.0718072	0.181306	0.0476157	0.0374298	0.00941854	0.0578016	0.017058
0.575	-0.0052542	-0.0116204	-0.0140077	-0.0116204	0.00111195	0.00747814	-0.0179866	0.0027035	-0.0012754		0.575	0.0985451	-0.0249589	0.0667142	0.176213	0.0578016	0.0259706	0.00814531	0.0819931	0.0336101
0.576	-0.0044585	0.0027035	0.00031618	-0.0076416	0.00668236	0.00429504	-0.0219655	0.00429504	-0.0004796		0.576	0.0794466	-0.0249589	0.0705339	0.188945	0.060348	0.0297903	0.00305236	0.0896325	0.0246974
0.577	-0.0052542	0.00747814	-0.0259443	-0.0028669	0.00429504	0.00588659	-0.0195782	0.00111195	-0.0155993		0.577	0.101092	-0.0338715	0.065441	0.164753	0.0565283	0.00687207	0.017058	0.262793	0.0196044
0.578	-0.00605	-0.00605	-0.0187824	-0.0084373	0.00429504	0.00827391	-0.0243528	0.0122528	0.0027035		0.578	0.0998184	-0.0313251	0.0794466	0.17112	0.0488889	0.017058	-0.000767356	0.144382	0.00814531
0.579	0.00031618	0.00190772	-0.0163951	-0.0020711	0.00509082	0.00588659	-0.0291274	0.0122528	-0.0140077		0.579	0.103638	-0.0300518	0.0794466	0.173666	0.0565283	0.017058	0.00941854	0.0819931	0.0157847
0.58	-0.0108247	-0.0012754	0.00111195	-0.0116204	0.00429504	0.00031618	-0.0195782	0.00111195	-0.0020711		0.58	0.104911	-0.0236856	0.0692607	0.168573	0.065441	0.0272439	0.0208777	0.0590748	0.017058
0.581	-0.0028669	0.00111195	-0.0052542	-0.0012754	-0.0028669	-0.0012754	-0.0267401	0.0130486	-0.0108247		0.581	0.107458	-0.036418	0.0705339	0.173666	0.0552551	0.00432559	0.0196044	0.065441	0.000505882
0.582	-0.0020711	-0.0036627	-0.0100289	-0.0084373	-0.0028669	0.00111195	-0.0227613	0.00906968	-0.0100289		0.582	0.0832663	-0.0262321	0.060348	0.178759	0.0565283	0.00559883	0.0145115	0.0578016	-0.00331383
0.583	-0.00605	-0.0076416	-0.0116204	-0.0084373	-0.0012754	0.00429504	-0.0203739	0.00190772	-0.00605		0.583	0.0832663	-0.0376912	0.0705339	0.200404	0.0527086	0.0157847	0.0132383	0.0590748	0.00687207
0.584	-0.0044585	-0.00605	-0.00605	-0.0068458	0.00429504	0.00588659	-0.0315148	-0.0052542	-0.0108247		0.584	0.101092	-0.0504236	0.0781734	0.200404	0.0463424	0.0145115	-0.000767356	0.0463424	0.0106918
0.585	-0.0100289	-0.0068458	-0.00605	0.00111195	0.00111195	0.00668236	-0.0179866	-0.0012754	-0.0004796		0.585	0.102365	-0.0236856	0.092179	0.201677	0.0399762	0.0208777	0.011965	0.060348	-0.00331383
0.586	-0.0004796	0.0027035	-0.0092331	-0.0116204	-0.0012754	0.0027035	-0.0283317	0.00429504	-0.0012754		0.586	0.103638	-0.0402377	0.0832663	0.187672	0.0399762	0.00305236	0.00305236	0.0527086	0.00177912
0.587	0.00429504	0.00111195	-0.0052542	-0.0084373	-0.0036627	-0.0028669	-0.0283317	-0.0076416	-0.0036627		0.587	0.0896325	-0.0236856	0.0807198	0.191492	0.0578016	0.0145115	0.0106918	0.0679875	-0.0160462
0.588	0.00588659	-0.0012754	-0.0012754	-0.0036627	-0.0148035	-0.00605	-0.0267401	0.00429504	-0.0179866		0.588	0.108731	-0.0427842	0.0794466	0.185125	0.0425227	-0.00331383	0.011965	0.0641677	0.0157847
0.589	0.00190772	-0.0036627	-0.0036627	-0.0044585	-0.0076416	0.00588659	-0.0291274	-0.0028669	-0.0044585		0.589	0.0909057	-0.0325983	0.0858128	0.187672	0.038703	-0.00331383	0.00814531	0.0628945	-0.000767356
0.59	-0.00605	-0.0155993	-0.0108247	-0.0020711	-0.0140077	0.00349927	-0.0243528	-0.0028669	-0.0092331		0.59	0.106185	-0.036418	0.0858128	0.180032	0.0412495	-0.00713354	0.00559883	0.0565283	0.00177912
0.591	-0.0004796	-0.0346979	0.00031618	-0.0036627	-0.0084373	-0.0028669	-0.0219655	-0.0020711	-0.0116204		0.591	0.0934522	-0.0249589	0.0679875	0.201677	0.0578016	0.00305236	0.0196044	0.0692607	0.0106918
0.592	-0.0012754	-0.0378809	-0.0076416	-0.0100289	-0.0140077	-0.0028669	-0.0171908	-0.00605	-0.0092331		0.592	0.0794466	-0.0287786	0.0858128	0.202951	0.0514354	-0.00331383	0.000505882	0.0463424	-0.00204059
0.593	-0.0020711	-0.0315148	-0.0068458	-0.0036627	0.0027035	0.0027035	-0.0219655	-0.0052542	-0.0044585		0.593	0.0858128	-0.0389645	0.0769001	0.185125	0.0527086	-0.0160462	0.0157847	0.0399762	0.0208777
0.594	-0.00605	-0.0020711	-0.0076416	-0.0148035	-0.0124162	0.0027035	-0.0211697	-0.0052542	-0.0068458		0.594	0.0972719	-0.036418	0.0781734	0.182579	0.0590748	-0.0198659	0.0132383	0.0628945	0.00432559
0.595	-0.0044585	-0.0116204	-0.0084373	-0.0044585	-0.0044585	-0.00605	-0.023557	-0.0004796	-0.0020711		0.595	0.0781734	-0.0198659	0.0718072	0.191492	0.0565283	0.00177912	0.000505882	0.0501621	0.0208777
0.596	-0.0028669	-0.00605	-0.0092331	0.00031618	-0.0084373	0.00588659	-0.0299232	-0.0068458	-0.013212		0.596	0.092179	-0.0529701	0.0769001	0.216956	0.0514354	-0.00840678	0.000505882	0.0425227	0.017058
0.597	-0.0100289	-0.0084373	-0.0100289	-0.0020711	-0.0124162	0.00190772	-0.0179866	0.00031618	-0.0100289		0.597	0.0781734	-0.0351448	0.0616213	0.205497	0.0641677	-0.0109532	0.0106918	0.0348833	0.011965
0.598	0.0027035	0.0027035	-0.0155993	-0.0163951	0.0027035	-0.0052542	-0.0283317	0.00668236	-0.0084373		0.598	0.0743536	-0.0453307	0.0934522	0.209317	0.060348	-0.0134997	0.00687207	0.0272439	0.0323368
0.599	-0.0076416	-0.0140077	-0.0108247	-0.0092331	-0.0044585	-0.00605	-0.0267401	0.00668236	-0.0012754		0.599	0.0858128	-0.0338715	0.0756269	0.215683	0.0565283	-0.0109532	0.00177912	0.0374298	0.0183312
0.6	0.00190772	-0.0052542	-0.0084373	0.00429504	0.00031618	-0.0076416	-0.0267401	0.00509082	-0.0076416		0.6	0.0858128	-0.036418	0.0832663	0.242421	0.0679875	-0.00713354	-0.014773	0.0578016	0.0106918
0.601	0.00031618	-0.0036627	-0.0036627	-0.0052542	-0.0068458	-0.0004796	-0.0227613	0.00111195	-0.0052542		0.601	0.0985451	-0.0529701	0.0679875	0.272979	0.0578016	-0.0134997	0.00432559	0.0476157	0.0259706
0.602	0.0027035	-0.0068458	-0.0052542	-0.0100289	-0.0155993	-0.0004796	-0.0346979	0.00747814	-0.013212		0.602	0.0781734	-0.0555166	0.0679875	0.266612	0.060348	-0.0198659	0.00432559	0.0578016	0.0272439
0.603	-0.0084373	0.00190772	-0.0052542	-0.0084373	-0.0163951	-0.0116204	-0.0291274	-0.0004796	-0.0092331		0.603	0.0781734	-0.0376912	0.0730804	0.266612	0.0718072	-0.014773	-0.0134997	0.0272439	0.0246974
0.604	-0.00605	0.00111195	-0.0084373	-0.0100289	-0.0084373	-0.0084373	-0.0179866	0.00349927	-0.0044585		0.604	0.110004	-0.063156	0.0947254	0.21441	0.0679875	-0.00968002	-0.00840678	0.0361565	0.0348833
0.605	-0.0044585	-0.0004796	-0.0084373	-0.0076416	-0.0052542	0.00111195	-0.0243528	-0.0012754	-0.0076416		0.605	0.113824	-0.0415109	0.092179	0.201677	0.065441	-0.00331383	0.00177912	0.0297903	0.0183312
0.606	-0.0020711	-0.0068458	-0.0155993	-0.0140077	-0.0243528	-0.0084373	-0.0275359	-0.0148035	-0.0052542		0.606	0.0959987	-0.0593363	0.0947254	0.191492	0.0743536	0.000505882	-0.0160462	0.0336101	0.0336101
0.607	-0.0084373	-0.0203739	-0.0108247	-0.0076416	-0.0084373	-0.0044585	-0.0203739	-0.0084373	-0.0044585		0.607	0.108731	-0.0325983	0.0819931	0.192765	0.0845395	0.000505882	-0.014773	0.0450692	0.0221509
0.608	-0.0028669	-0.0012754	-0.0155993	-0.0044585	-0.0020711	-0.00605	-0.013212	-0.0076416	0.00429504		0.608	0.113824	-0.0453307	0.0959987	0.195311	0.0769001	0.00432559	0.000505882	0.0208777	0.0208777
0.609	0.00031618	-0.0140077	-0.0116204	-0.0004796	-0.0148035	0.00111195	-0.0211697	-0.0084373	-0.0171908		0.609	0.0959987	-0.0555166	0.087086	0.192765	0.0692607	-0.000767356	0.000505882	0.017058	0.0259706
0.61	-0.0028669	-0.0036627	-0.00605	-0.0076416	-0.0155993	-0.0020711	-0.0267401	-0.0068458	-0.0052542		0.61	0.0972719	-0.0338715	0.0947254	0.183852	0.0730804	-0.0109532	-0.00204059	0.0285171	0.0310636
0.611	-0.0116204	0.00031618	-0.0108247	0.00111195	-0.0052542	-0.0148035	-0.0291274	-0.0068458	-0.0012754		0.611	0.110004	-0.014773	0.0705339	0.176213	0.0781734	0.0157847	0.000505882	0.0246974	0.0157847
0.612	-0.0092331	-0.0028669	-0.0116204	-0.0068458	-0.0012754	-0.0092331	-0.0275359	-0.0116204	-0.0092331		0.612	0.112551	-0.0173194	0.102365	0.178759	0.0527086	-0.0134997	0.0132383	0.0323368	0.0221509
0.613	0.00111195	0.00429504	-0.0155993	-0.0116204	-0.0140077	-0.013212	-0.023557	-0.0012754	-0.0100289		0.613	0.092179	-0.0338715	0.103638	0.172393	0.0578016	-0.000767356	-0.00458707	0.0234242	0.0234242
0.614	-0.0044585	-0.0076416	-0.013212	-0.0116204	-0.0068458	-0.0084373	-0.0283317	-0.0068458	-0.0076416		0.614	0.092179	-0.0300518	0.0998184	0.159661	0.0552551	0.000505882	0.00687207	0.0196044	0.0196044
0.615	-0.00605	-0.00605	-0.0124162	-0.0052542	-0.0076416	-0.0068458	-0.0315148	-0.0084373	-0.013212		0.615	0.0985451	-0.0160462	0.104911	0.155841	0.0514354	-0.0160462	0.017058	0.0221509	0.011965
0.616	-0.0076416	-0.0028669	-0.0068458	-0.0076416	-0.0100289	-0.0004796	-0.0283317	-0.0124162	-0.0084373		0.616	0.0858128	-0.0249589	0.135469	0.160934	0.060348	-0.0058603	-0.00458707	0.0234242	0.0310636
0.617	-0.0084373	-0.0084373	-0.0203739	-0.0076416	-0.0036627	-0.0092331	-0.023557	-0.0068458	-0.0044585		0.617	0.0858128	-0.0134997	0.0947254	0.1673	0.0501621	-0.00713354	-0.00968002	0.0259706	0.0310636
0.618	0.00509082	-0.0028669	-0.0068458	-0.0092331	-0.0155993	-0.0068458	-0.0211697	0.00031618	-0.0044585		0.618	0.0972719	-0.0160462	0.104911	0.154568	0.0488889	0.00559883	-0.00331383	0.0399762	0.0157847
0.619	-0.0076416	-0.0084373	-0.0187824	-0.0052542	-0.0084373	-0.00605	-0.023557	0.00031618	-0.0148035		0.619	0.0794466	-0.0415109	0.0896325	0.16348	0.0476157	0.00432559	0.00305236	0.0323368	0.0132383
0.62	-0.0100289	-0.0044585	-0.0100289	-0.00605	-0.0092331	0.0027035	-0.0187824	-0.0044585	-0.0092331		0.62	0.0883593	-0.0376912	0.104911	0.160934	0.0501621	-0.00968002	-0.00968002	0.0361565	0.0196044
0.621	-0.0092331	0.0106612	-0.0116204	-0.0140077	-0.0044585	-0.0116204	-0.0267401	-0.0052542	-0.0179866		0.621	0.0832663	-0.0491504	0.092179	0.154568	0.0450692	-0.000767356	-0.00204059	0.0578016	0.0310636
0.622	-0.0092331	0.00509082	-0.0148035	-0.0052542	-0.0028669	-0.0155993	-0.0259443	-0.0052542	-0.0012754		0.622	0.0883593	-0.0351448	0.0781734	0.164753	0.0539818	-0.000767356	-0.00968002	0.0450692	0.011965
0.623	0.00111195	-0.0020711	-0.0163951	-0.0179866	-0.0052542	-0.0044585	-0.0219655	-0.0108247	-0.00605		0.623	0.0756269	-0.0262321	0.103638	0.169846	0.0399762	0.00687207	0.00432559	0.0667142	0.0196044
0.624	-0.0084373	-0.0036627	-0.00605	-0.0108247	-0.0084373	-0.0108247	-0.0219655	0.00429504	-0.0076416		0.624	0.0896325	-0.0338715	0.0883593	0.174939	0.0578016	-0.00331383	0.00687207	0.0539818	0.0157847
0.625	-0.0076416	-0.0084373	-0.0084373	-0.0211697	-0.0171908	-0.013212	-0.0283317	-0.0044585	-0.0140077		0.625	0.0832663	-0.0415109	0.0858128	0.153294	0.060348	-0.00204059	-0.00458707	0.0552551	0.00687207
0.626	-0.0084373	-0.0028669	-0.0195782	-0.0084373	-0.0100289	-0.0084373	-0.0291274	-0.0076416	-0.0068458		0.626	0.102365	-0.0402377	0.0985451	0.150748	0.0450692	0.000505882	0.000505882	0.0565283	0.0310636
0.627	-0.013212	-0.0012754	-0.0148035	-0.0155993	-0.0124162	-0.00605	-0.030719	-0.0084373	-0.0020711		0.627	0.121463	-0.0338715	0.0781734	0.154568	0.038703	0.00941854	-0.0058603	0.0514354	0.00177912
0.628	-0.0084373	-0.0004796	-0.0187824	-0.0155993	-0.0052542	-0.0068458	-0.030719	-0.0100289	-0.0044585		0.628	0.110004	-0.0224124	0.0679875	0.143108	0.0501621	-0.0134997	-0.0109532	0.0565283	0.00941854
0.629	-0.0100289	-0.0084373	-0.0076416	-0.0100289	-0.0140077	-0.0092331	-0.030719	-0.0084373	-0.00605		0.629	0.135469	-0.0351448	0.087086	0.164753	0.0297903	-0.0122265	0.00687207	0.0641677	0.0208777
0.63	0.0027035	-0.0084373	-0.0187824	-0.0036627	-0.0068458	-0.0092331	-0.0346979	-0.0044585	-0.0084373		0.63	0.118917	-0.0402377	0.0781734	0.148201	0.0310636	0.0183312	-0.00331383	0.0488889	0.0145115
0.631	-0.0084373	0.00509082	-0.0036627	-0.0148035	-0.0116204	-0.0155993	-0.0275359	-0.0044585	-0.0076416		0.631	0.115097	-0.0504236	0.0819931	0.12783	0.0374298	0.00559883	0.00177912	0.065441	0.00687207
0.632	-0.0012754	0.00190772	-0.0163951	-0.0124162	-0.0084373	-0.013212	-0.0346979	-0.0068458	-0.0076416		0.632	0.0959987	-0.0325983	0.0819931	0.159661	0.0259706	-0.00204059	-0.000767356	0.060348	0.00305236
0.633	-0.0004796	0.00111195	-0.0140077	-0.0116204	-0.0052542	-0.0148035	-0.0275359	-0.0108247	-0.013212		0.633	0.092179	-0.0300518	0.0909057	0.157114	0.0450692	-0.00331383	-0.0058603	0.0628945	0.017058
0.634	-0.0012754	-0.0084373	-0.0036627	-0.0084373	-0.0116204	-0.0044585	-0.0354936	-0.0084373	-0.013212		0.634	0.0781734	-0.0402377	0.065441	0.164753	0.0488889	0.0221509	-0.0134997	0.0628945	0.00177912
0.635	-0.0092331	0.00429504	-0.0163951	-0.0155993	-0.0012754	-0.0100289	-0.0275359	-0.0084373	-0.0076416		0.635	0.0934522	-0.0249589	0.0756269	0.17112	0.0221509	-0.00968002	0.00941854	0.038703	0.00687207
0.636	-0.0100289	-0.00605	-0.0116204	-0.0116204	-0.013212	-0.0068458	-0.0370852	-0.0044585	-0.0092331		0.636	0.0998184	-0.0160462	0.0705339	0.16348	0.0412495	0.00305236	-0.0109532	0.0539818	0.011965
0.637	-0.0028669	-0.0052542	-0.0124162	-0.0092331	-0.0116204	-0.0124162	-0.030719	-0.0092331	-0.0084373		0.637	0.0832663	-0.0275053	0.0845395	0.160934	0.0399762	0.00687207	0.00559883	0.065441	-0.00713354
0.638	-0.0044585	-0.0076416	-0.0068458	-0.0179866	-0.0076416	-0.0084373	-0.0275359	-0.0116204	-0.0148035		0.638	0.0781734	-0.00331383	0.0692607	0.155841	0.0399762	0.00432559	-0.0173194	0.0692607	0.00432559
0.639	-0.0004796	-0.0036627	-0.0155993	-0.0020711	-0.0020711	-0.0036627	-0.0315148	-0.0028669	-0.0116204		0.639	0.0807198	-0.00840678	0.0692607	0.157114	0.038703	0.00687207	-0.00458707	0.0743536	-0.000767356
0.64	0.00031618	-0.0020711	-0.0203739	-0.00605	0.00111195	-0.0187824	-0.0323105	-0.0044585	-0.0108247		0.64	0.0705339	-0.0058603	0.0743536	0.152021	0.0285171	-0.0198659	0.00559883	0.0539818	0.0196044
0.641	-0.0076416	-0.0076416	-0.0155993	-0.0068458	-0.0100289	-0.0108247	-0.0243528	-0.0100289	-0.0195782		0.641	0.0628945	-0.014773	0.0679875	0.139289	0.0399762	-0.0109532	-0.0058603	0.0412495	0.0106918
0.642	0.00031618	-0.0028669	-0.0179866	-0.0155993	-0.0012754	-0.0108247	-0.0267401	-0.0092331	-0.0100289		0.642	0.0832663	-0.0249589	0.0756269	0.153294	0.0323368	0.00177912	0.000505882	0.0425227	0.0272439
0.643	-0.0004796	0.00349927	-0.0148035	-0.0140077	-0.0116204	-0.0084373	-0.0315148	-0.0108247	-0.0171908		0.643	0.0807198	-0.0236856	0.0667142	0.154568	0.0336101	0.00941854	-0.00840678	0.043796	0.017058
0.644	-0.0100289	-0.00605	0.00190772	-0.0140077	-0.0004796	-0.0020711	-0.0339021	-0.0148035	-0.013212		0.644	0.0807198	-0.0160462	0.0769001	0.138016	0.0246974	-0.00968002	-0.00331383	0.043796	0.0246974
0.645	-0.013212	0.00747814	-0.013212	-0.0140077	-0.013212	-0.0076416	-0.0243528	-0.0140077	-0.0116204		0.645	0.104911	-0.0211391	0.0769001	0.129103	0.0323368	-0.0185927	0.0221509	0.0259706	0.0183312
0.646	-0.0116204	-0.0036627	-0.0179866	-0.0163951	0.00111195	-0.0148035	-0.0339021	-0.0084373	-0.0187824		0.646	0.108731	-0.0160462	0.0718072	0.134196	0.0348833	-0.0122265	0.00687207	0.0361565	0.0272439
0.647	-0.013212	-0.0012754	-0.0179866	-0.00605	-0.0020711	-0.0187824	-0.0267401	0.00111195	-0.0171908		0.647	0.0985451	-0.014773	0.101092	0.149475	0.0425227	-0.0160462	0.000505882	0.0221509	0.0208777
0.648	-0.0084373	0.00986546	-0.0020711	-0.0092331	-0.0044585	-0.0195782	-0.0323105	0.00031618	-0.0179866		0.648	0.0743536	-0.0389645	0.0679875	0.117644	0.0297903	0.0145115	0.000505882	0.0234242	0.0361565
0.649	-0.0020711	0.00111195	-0.0163951	-0.0084373	-0.0076416	-0.0108247	-0.0362894	-0.013212	-0.0148035		0.649	0.0794466	-0.0287786	0.0756269	0.130376	0.0145115	-0.000767356	0.00305236	0.017058	0.0488889
0.65	-0.0084373	0.00190772	-0.0116204	-0.0155993	-0.00605	-0.0211697	-0.0243528	-0.0068458	-0.0076416		0.65	0.0756269	-0.0287786	0.0858128	0.126556	0.00432559	-0.000767356	0.00814531	0.00687207	0.0412495
0.651	-0.0012754	-0.0028669	-0.0163951	-0.0068458	-0.0140077	-0.0163951	-0.0267401	-0.0108247	-0.013212		0.651	0.0858128	-0.00968002	0.0743536	0.155841	0.0208777	-0.0134997	-0.0109532	0.0132383	0.0412495
0.652	-0.0052542	-0.0020711	-0.0148035	-0.0140077	-0.0100289	-0.0068458	-0.0187824	0.00031618	-0.013212		0.652	0.0730804	-0.0313251	0.0692607	0.12783	0.0272439	-0.00968002	-0.000767356	0.00941854	0.0336101
0.653	-0.0076416	-0.0004796	-0.0211697	-0.0116204	-0.0108247	-0.0195782	-0.0155993	-0.0084373	-0.0211697		0.653	0.0819931	-0.0160462	0.0616213	0.157114	0.0374298	-0.0160462	-0.0134997	-0.000767356	0.0399762
0.654	-0.0100289	-0.0028669	-0.0155993	-0.0243528	-0.0052542	-0.0116204	-0.0315148	-0.0068458	-0.0100289		0.654	0.0514354	-0.0198659	0.0705339	0.132923	0.0463424	-0.00331383	0.000505882	-0.00713354	0.0578016
0.655	0.00031618	0.00747814	-0.0116204	-0.0140077	-0.0076416	-0.013212	-0.0283317	-0.00605	-0.0179866		0.655	0.0743536	-0.0185927	0.0667142	0.138016	0.0527086	-0.0198659	-0.00331383	-0.00458707	0.0450692
0.656	-0.0084373	-0.00605	-0.0259443	-0.0171908	-0.0068458	-0.0211697	-0.0243528	-0.0108247	-0.0155993		0.656	0.0628945	-0.0325983	0.0514354	0.141835	0.0374298	-0.0058603	-0.00840678	-0.000767356	0.0514354
0.657	-0.0028669	0.00031618	-0.00605	-0.0140077	-0.0068458	-0.0108247	-0.0275359	-0.0044585	-0.0171908		0.657	0.0488889	-0.0224124	0.0845395	0.139289	0.0501621	-0.00713354	-0.00458707	-0.00458707	0.0488889
0.658	-0.0020711	-0.0012754	-0.0179866	-0.0219655	-0.0036627	-0.0211697	-0.0315148	-0.0044585	-0.0179866		0.658	0.0463424	-0.0249589	0.0756269	0.139289	0.0514354	-0.0224124	-0.0122265	0.00305236	0.0565283
0.659	-0.0124162	-0.00605	-0.0100289	-0.0187824	-0.0163951	-0.0148035	-0.0171908	-0.0076416	-0.0171908		0.659	0.060348	-0.0351448	0.0743536	0.136742	0.038703	-0.00968002	-0.014773	0.00432559	0.0552551
0.66	-0.0012754	-0.00605	-0.0084373	-0.0100289	-0.0124162	-0.0163951	-0.0346979	-0.0020711	-0.0100289		0.66	0.0578016	-0.0351448	0.0667142	0.149475	0.0323368	-0.000767356	-0.00840678	-0.00840678	0.0628945
0.661	-0.0068458	-0.0076416	-0.0100289	-0.0148035	-0.0044585	-0.0116204	-0.023557	-0.0052542	-0.0108247		0.661	0.0628945	-0.0504236	0.0667142	0.129103	0.0450692	-0.0109532	-0.0109532	-0.00331383	0.0565283
0.662	-0.0004796	-0.0020711	-0.0179866	-0.0076416	-0.0116204	-0.0148035	-0.0251486	-0.0100289	-0.0068458		0.662	0.0476157	-0.0351448	0.0565283	0.126556	0.0297903	-0.0185927	-0.00713354	-0.0058603	0.0578016
0.663	-0.0116204	0.0106612	-0.0140077	-0.0163951	-0.0092331	-0.0195782	-0.0267401	-0.0163951	-0.0004796		0.663	0.0590748	-0.0236856	0.0692607	0.144382	0.0463424	-0.0109532	-0.0109532	-0.0134997	0.0476157
0.664	-0.0028669	0.018619	-0.013212	-0.0179866	-0.0171908	-0.0155993	-0.0219655	-0.0052542	-0.0155993		0.664	0.0527086	-0.0325983	0.0756269	0.138016	0.0476157	-0.00331383	-0.0134997	0.000505882	0.0539818
0.665	-0.0052542	0.0225978	-0.0124162	-0.0084373	-0.0020711	-0.0179866	-0.0148035	-0.0044585	-0.0140077		0.665	0.043796	-0.0440574	0.0743536	0.130376	0.0425227	-0.0173194	-0.0058603	-0.014773	0.0628945
0.666	-0.0044585	0.0297598	-0.0108247	-0.0076416	-0.0076416	-0.0124162	-0.0283317	-0.0020711	-0.0084373		0.666	0.060348	-0.0376912	0.0667142	0.140562	0.0552551	-0.0224124	0.00432559	-0.000767356	0.038703
0.667	-0.0028669	0.0218021	-0.013212	-0.0076416	-0.0004796	-0.0163951	-0.0283317	-0.0076416	-0.0004796		0.667	0.065441	-0.0300518	0.0718072	0.146928	0.0476157	-0.0122265	-0.00331383	-0.00331383	0.0501621
0.668	-0.00605	0.011457	-0.0187824	-0.0179866	-0.0084373	-0.0155993	-0.0259443	-0.0052542	-0.0012754		0.668	0.0565283	-0.0402377	0.0552551	0.144382	0.0476157	-0.00840678	-0.014773	-0.000767356	0.0692607
0.669	-0.0028669	0.011457	-0.0028669	-0.0116204	-0.0084373	-0.0203739	-0.030719	-0.0020711	-0.0084373		0.669	0.0794466	-0.0376912	0.0679875	0.134196	0.0272439	0.00177912	-0.00840678	-0.00713354	0.0590748
0.67	0.00031618	0.0027035	-0.0068458	-0.0052542	-0.0092331	-0.0140077	-0.0275359	-0.0084373	-0.0028669		0.67	0.103638	-0.0516969	0.0819931	0.12019	0.0208777	-0.0160462	-0.00840678	-0.000767356	0.0718072
0.671	-0.0171908	-0.0076416	-0.0124162	-0.0116204	-0.0004796	-0.0219655	-0.0275359	-0.0108247	-0.00605		0.671	0.0909057	-0.0466039	0.0718072	0.122737	0.0361565	-0.014773	-0.0109532	0.017058	0.0718072
0.672	-0.00605	-0.0052542	-0.0203739	-0.0155993	-0.0068458	-0.0171908	-0.0291274	-0.0004796	-0.0108247		0.672	0.0845395	-0.0300518	0.0756269	0.129103	0.0323368	-0.014773	0.00177912	-0.00204059	0.060348
0.673	-0.0068458	-0.0092331	-0.0163951	-0.0100289	-0.00605	-0.0211697	-0.0283317	-0.0140077	-0.0068458		0.673	0.0730804	-0.0376912	0.0578016	0.140562	0.0348833	-0.0185927	-0.00713354	-0.00840678	0.060348
0.674	-0.0004796	-0.0100289	-0.0148035	-0.0092331	-0.0076416	-0.0203739	-0.0275359	-0.0163951	-0.0116204		0.674	0.0794466	-0.0402377	0.0578016	0.141835	0.0488889	-0.0160462	-0.0160462	0.0106918	0.0807198
0.675	-0.0100289	-0.0004796	-0.013212	-0.0124162	0.00111195	-0.00605	-0.0171908	-0.0036627	-0.0068458		0.675	0.0883593	-0.0415109	0.065441	0.138016	0.0336101	-0.0058603	-0.00458707	0.000505882	0.0692607
0.676	-0.0020711	0.0027035	-0.0084373	-0.0076416	-0.00605	-0.013212	-0.0283317	-0.0171908	-0.0163951		0.676	0.0692607	-0.00204059	0.0527086	0.129103	0.0323368	-0.014773	-0.00968002	0.00432559	0.0807198
0.677	-0.0211697	-0.0028669	-0.0148035	-0.0084373	-0.0084373	-0.0148035	-0.0251486	-0.0084373	-0.0068458		0.677	0.0858128	-0.0198659	0.0628945	0.116371	0.0310636	-0.00458707	-0.0236856	0.0208777	0.0845395
0.678	-0.0084373	0.00190772	-0.0124162	-0.0140077	-0.0116204	-0.0124162	-0.0267401	0.00031618	-0.0148035		0.678	0.0718072	-0.0224124	0.065441	0.141835	0.0425227	-0.0198659	-0.0160462	-0.000767356	0.0959987
0.679	-0.0036627	-0.0044585	-0.0195782	-0.0100289	-0.0171908	-0.0179866	-0.0275359	-0.0076416	-0.0004796		0.679	0.0641677	-0.00204059	0.0476157	0.144382	0.0527086	-0.0249589	-0.00840678	0.00814531	0.0909057
0.68	-0.0076416	-0.0028669	-0.00605	-0.0148035	-0.00605	-0.0171908	-0.0354936	-0.0076416	-0.0195782		0.68	0.0628945	-0.0224124	0.0514354	0.129103	0.0552551	-0.0275053	0.00177912	0.0132383	0.0819931
0.681	0.00031618	0.0027035	-0.0124162	-0.0028669	-0.0052542	-0.0116204	-0.030719	0.00111195	-0.0116204		0.681	0.0628945	-0.0236856	0.0450692	0.141835	0.0450692	-0.0249589	-0.0173194	0.0106918	0.0705339
0.682	-0.0044585	-0.0068458	-0.023557	-0.0068458	-0.0036627	-0.0116204	-0.0283317	-0.00605	-0.0068458		0.682	0.0628945	-0.0134997	0.0667142	0.134196	0.0412495	-0.0185927	-0.0109532	0.0208777	0.0819931
0.683	-0.0092331	-0.00605	-0.013212	-0.0092331	-0.0116204	-0.0211697	-0.0219655	0.00429504	-0.013212		0.683	0.065441	-0.0109532	0.0552551	0.143108	0.0488889	-0.0236856	-0.0338715	0.0246974	0.0781734
0.684	-0.0084373	-0.0004796	-0.0179866	-0.0084373	0.00111195	-0.0251486	-0.0211697	0.00111195	0.0027035		0.684	0.0590748	-0.0338715	0.0514354	0.134196	0.0450692	-0.0262321	-0.0134997	0.0259706	0.0641677
0.685	-0.0052542	-0.0068458	-0.0171908	-0.0148035	-0.0052542	-0.0084373	-0.0259443	-0.0028669	-0.0155993		0.685	0.0476157	-0.0300518	0.0552551	0.139289	0.0552551	-0.0249589	-0.0198659	0.017058	0.0641677
0.686	-0.0179866	0.00031618	-0.0155993	-0.013212	-0.0100289	-0.0163951	-0.030719	-0.0044585	-0.0187824		0.686	0.0565283	-0.0173194	0.0476157	0.158387	0.0348833	0.00177912	-0.0058603	0.0246974	0.0730804
0.687	0.00190772	-0.0004796	-0.0195782	-0.0044585	-0.0052542	-0.0155993	-0.0251486	-0.0179866	-0.0076416		0.687	0.0679875	-0.0287786	0.0641677	0.140562	0.0488889	-0.0185927	-0.0109532	0.0145115	0.0552551
0.688	-0.0084373	-0.0076416	-0.0012754	-0.0068458	-0.0068458	-0.0116204	-0.0291274	-0.0211697	-0.0068458		0.688	0.0514354	-0.0211391	0.0463424	0.131649	0.0374298	-0.0236856	-0.00204059	0.0132383	0.0628945
0.689	-0.00605	0.00031618	-0.0219655	-0.0068458	-0.0036627	-0.0140077	-0.023557	-0.0084373	-0.0148035		0.689	0.0679875	-0.0466039	0.0527086	0.126556	0.0272439	-0.0402377	-0.0211391	0.0183312	0.0527086
0.69	-0.0036627	-0.0012754	-0.0179866	0.00031618	0.00509082	-0.013212	-0.0259443	-0.0108247	-0.0084373		0.69	0.0527086	-0.0224124	0.0679875	0.141835	0.0310636	-0.0058603	-0.00713354	0.00687207	0.0756269
0.691	-0.0084373	0.00429504	-0.0116204	-0.0084373	-0.0084373	-0.0148035	-0.0283317	-0.0052542	-0.0036627		0.691	0.0539818	-0.0134997	0.0476157	0.143108	0.0539818	-0.0236856	-0.00968002	0.0310636	0.0679875
0.692	-0.0028669	-0.0020711	-0.0052542	-0.0036627	-0.0068458	-0.0163951	-0.0291274	-0.0044585	-0.0100289		0.692	0.0501621	-0.0287786	0.0552551	0.130376	0.0412495	-0.0211391	-0.0122265	0.0272439	0.043796
0.693	-0.00605	-0.0004796	-0.0108247	-0.0036627	-0.0148035	-0.0084373	-0.0267401	-0.0044585	-0.0012754		0.693	0.0552551	-0.0224124	0.0565283	0.146928	0.0399762	-0.0185927	-0.00458707	0.0196044	0.0565283
0.694	-0.0076416	-0.00605	-0.0124162	-0.0068458	-0.0020711	-0.0108247	-0.0315148	-0.00605	-0.0052542		0.694	0.0539818	-0.0300518	0.0272439	0.136742	0.0590748	-0.0224124	-0.00204059	0.0246974	0.065441
0.695	-0.0148035	0.00827391	-0.0108247	-0.0020711	-0.0116204	-0.0187824	-0.0267401	-0.0084373	-0.0076416		0.695	0.0374298	-0.0440574	0.0374298	0.12783	0.0361565	-0.00458707	-0.0185927	0.0196044	0.0463424
0.696	-0.0092331	-0.0124162	-0.0148035	-0.0108247	-0.0116204	-0.0068458	-0.0259443	0.00031618	-0.0052542		0.696	0.0463424	-0.0389645	0.0476157	0.138016	0.0425227	-0.0134997	-0.0134997	0.0221509	0.0336101
0.697	-0.0036627	0.0027035	-0.0203739	-0.0092331	-0.0044585	-0.0092331	-0.0259443	-0.0116204	-0.0044585		0.697	0.060348	-0.0300518	0.0272439	0.129103	0.0361565	-0.0173194	-0.0325983	0.0246974	0.0348833
0.698	-0.0020711	-0.0092331	-0.0068458	0.00190772	-0.0092331	-0.0187824	-0.0243528	-0.0068458	0.00429504		0.698	0.038703	-0.0236856	0.043796	0.149475	0.0514354	-0.0160462	-0.0236856	0.0272439	0.0450692
0.699	-0.0028669	0.00429504	-0.0116204	-0.0140077	-0.0012754	-0.0195782	-0.0315148	-0.0100289	-0.0092331		0.699	0.060348	-0.0325983	0.0450692	0.141835	0.043796	-0.000767356	-0.0109532	0.0323368	0.0361565
0.7	-0.0012754	-0.0004796	-0.013212	-0.0084373	-0.0124162	-0.0148035	-0.0179866	-0.013212	-0.0148035		0.7	0.060348	-0.0338715	0.0488889	0.144382	0.0501621	-0.0249589	-0.00968002	0.0361565	0.0310636
0.701	-0.0044585	0.00986546	-0.0179866	-0.0187824	0.00190772	-0.0108247	-0.0155993	0.00031618	-0.0052542		0.701	0.0578016	-0.0402377	0.0297903	0.130376	0.0374298	-0.0236856	-0.0173194	0.0450692	0.017058
0.702	-0.0020711	-0.0044585	-0.013212	-0.0052542	-0.0116204	-0.0124162	-0.0171908	-0.0084373	-0.0068458		0.702	0.0488889	-0.0351448	0.0527086	0.140562	0.0336101	-0.0211391	-0.00840678	0.0272439	0.0246974
0.703	-0.0044585	0.0027035	-0.0140077	-0.0044585	-0.0092331	-0.0116204	-0.0219655	-0.0163951	-0.0100289		0.703	0.0476157	-0.0287786	0.043796	0.126556	0.0259706	-0.0211391	-0.0160462	0.043796	0.0374298
0.704	-0.0020711	-0.00605	-0.0108247	-0.0084373	0.00111195	-0.0155993	-0.0323105	-0.0012754	-0.0092331		0.704	0.0565283	-0.0313251	0.043796	0.139289	0.0374298	-0.0134997	-0.0122265	0.0310636	0.0259706
0.705	-0.0036627	-0.0068458	-0.0148035	-0.0044585	-0.0084373	-0.0187824	-0.0323105	-0.0108247	-0.0052542		0.705	0.0667142	-0.0325983	0.0297903	0.134196	0.0348833	-0.0198659	-0.0058603	0.0374298	0.00432559
0.706	0.00111195	0.00509082	-0.0044585	-0.013212	-0.0012754	-0.0155993	-0.0346979	-0.0140077	0.00111195		0.706	0.0590748	-0.0351448	0.0527086	0.12401	0.0297903	-0.00331383	-0.0275053	0.0272439	0.0259706
0.707	-0.0108247	0.00349927	-0.0163951	-0.0116204	-0.0148035	-0.023557	-0.0283317	0.00031618	-0.0100289		0.707	0.0552551	-0.0389645	0.0450692	0.117644	0.0348833	-0.0249589	-0.0275053	0.011965	0.017058
0.708	-0.0100289	0.00906968	-0.0163951	-0.0124162	-0.0028669	-0.0052542	-0.0267401	-0.0116204	-0.0163951		0.708	0.0679875	-0.0389645	0.038703	0.139289	0.0234242	-0.0236856	-0.00204059	0.0374298	-0.00331383
0.709	-0.013212	0.00031618	-0.0203739	-0.0124162	-0.0116204	-0.0291274	-0.0227613	-0.0155993	-0.0108247		0.709	0.0578016	-0.0211391	0.0501621	0.129103	0.0297903	-0.0122265	-0.0287786	0.0246974	0.00814531
0.71	-0.0076416	0.00429504	-0.00605	-0.0148035	-0.0036627	-0.0108247	-0.023557	-0.0100289	-0.0148035		0.71	0.0476157	-0.0287786	0.0412495	0.12401	0.0208777	-0.0300518	-0.00840678	0.0246974	0.0157847
0.711	-0.0044585	0.00668236	-0.0140077	-0.0092331	-0.0155993	-0.0243528	-0.0339021	-0.0116204	0.00031618		0.711	0.0488889	-0.0440574	0.0336101	0.143108	0.00687207	-0.0173194	0.00687207	0.0183312	0.0208777
0.712	-0.0028669	-0.0004796	-0.0124162	-0.0068458	-0.0044585	-0.0116204	-0.0243528	-0.0076416	-0.0116204		0.712	0.0565283	-0.0491504	0.0641677	0.140562	0.017058	-0.0122265	-0.014773	0.00814531	0.0145115
0.713	-0.0036627	0.00190772	-0.0124162	-0.0124162	-0.0052542	-0.0140077	-0.0346979	-0.0020711	-0.0092331		0.713	0.0552551	-0.0402377	0.0285171	0.134196	0.0399762	-0.00331383	-0.0160462	0.0246974	0.0106918
0.714	-0.0076416	0.00906968	-0.0140077	-0.0084373	-0.0068458	-0.023557	-0.0267401	0.00031618	-0.0084373		0.714	0.0527086	-0.0415109	0.0374298	0.134196	0.0234242	-0.00968002	-0.00204059	0.0183312	-0.00458707
0.715	-0.0100289	0.00031618	-0.00605	-0.0076416	-0.0116204	-0.0148035	-0.0299232	-0.0092331	-0.0036627		0.715	0.043796	-0.0300518	0.038703	0.141835	0.017058	-0.0134997	0.000505882	0.0183312	0.00559883
0.716	-0.0004796	0.00986546	-0.0116204	-0.0171908	-0.013212	-0.0187824	-0.0323105	-0.0036627	-0.0044585		0.716	0.0578016	-0.0606095	0.0310636	0.132923	0.0196044	-0.0185927	-0.0058603	0.0208777	-0.00331383
0.717	-0.0052542	-0.00605	-0.0108247	-0.0179866	-0.0020711	-0.0124162	-0.0315148	0.00111195	-0.0155993		0.717	0.0450692	-0.0287786	0.0285171	0.155841	0.0132383	-0.0160462	-0.0122265	0.0336101	0.000505882
0.718	-0.013212	0.00349927	-0.0068458	-0.0116204	-0.0124162	-0.0179866	-0.0323105	-0.0036627	-0.0211697		0.718	0.0552551	-0.0300518	0.0323368	0.125283	0.0196044	-0.00840678	-0.0058603	0.00941854	0.017058
0.719	-0.0084373	-0.0028669	-0.0076416	-0.0116204	0.00111195	-0.0140077	-0.0291274	0.00509082	-0.0108247		0.719	0.0616213	-0.0606095	0.0259706	0.144382	0.0183312	-0.00204059	-0.0236856	0.038703	0.000505882
0.72	0.00190772	-0.0004796	-0.0084373	-0.0211697	-0.0148035	-0.0148035	-0.0283317	-0.0052542	-0.0036627		0.72	0.0374298	-0.0287786	0.0412495	0.12401	0.00814531	-0.00968002	-0.00713354	0.00814531	-0.00331383
0.721	-0.0028669	0.0106612	-0.0092331	-0.0076416	-0.0124162	-0.0227613	-0.0331063	-0.0052542	-0.0028669		0.721	0.0552551	-0.0440574	0.0297903	0.136742	0.017058	-0.00331383	-0.0262321	0.0106918	-0.014773
0.722	-0.00605	0.00429504	-0.0148035	-0.0171908	-0.0036627	-0.0076416	-0.0243528	-0.0092331	-0.0044585		0.722	0.0527086	-0.0542433	0.0221509	0.144382	0.0297903	-0.00840678	-0.00204059	0.017058	0.00814531
0.723	-0.0100289	0.00588659	-0.0108247	-0.0171908	-0.0211697	-0.0179866	-0.0299232	-0.0155993	-0.0084373		0.723	0.0463424	-0.0516969	0.0412495	0.138016	0.0132383	-0.0122265	-0.014773	0.00941854	-0.00331383
0.724	-0.0052542	0.00190772	-0.0219655	-0.0155993	-0.0020711	-0.0116204	-0.0227613	-0.0108247	-0.0068458		0.724	0.0463424	-0.036418	0.0412495	0.135469	0.0234242	-0.000767356	-0.0262321	0.0132383	0.00177912
0.725	-0.0004796	0.00111195	-0.0124162	-0.0195782	-0.0084373	-0.0211697	-0.0346979	-0.0076416	-0.0020711		0.725	0.0246974	-0.0198659	0.0196044	0.126556	0.00687207	-0.00458707	0.00432559	0.0297903	-0.000767356
0.726	0.00031618	0.00349927	-0.0116204	-0.0155993	0.00031618	-0.0163951	-0.0267401	-0.0076416	-0.0195782		0.726	0.0399762	-0.0275053	0.0450692	0.144382	0.00177912	-0.0122265	-0.0134997	0.0259706	0.00177912
0.727	-0.0068458	0.00349927	-0.0140077	-0.0044585	-0.0084373	-0.0171908	-0.0291274	-0.0124162	-0.0100289		0.727	0.0539818	-0.0338715	0.0221509	0.139289	0.0106918	-0.00458707	-0.0122265	0.0272439	0.00941854
0.728	-0.0052542	0.00031618	-0.0187824	-0.0100289	-0.0148035	-0.0148035	-0.0315148	-0.0052542	-0.0012754		0.728	0.0476157	-0.0249589	0.0348833	0.12783	0.00941854	-0.014773	-0.0122265	0.0323368	-0.00331383
0.729	-0.0028669	0.00111195	-0.0116204	-0.0203739	-0.0084373	-0.0124162	-0.0315148	-0.0044585	0.00031618		0.729	0.0501621	-0.0275053	0.043796	0.134196	0.00432559	-0.0185927	-0.00968002	0.0106918	0.0157847
0.73	-0.0020711	0.00349927	-0.0124162	-0.0148035	0.0027035	-0.0227613	-0.0291274	-0.0100289	-0.0155993		0.73	0.0463424	-0.00713354	0.0310636	0.136742	0.0106918	-0.000767356	-0.014773	0.0234242	0.0246974
0.731	-0.0092331	0.00588659	-0.0163951	-0.0108247	-0.0084373	-0.0108247	-0.0283317	-0.0116204	-0.0068458		0.731	0.0514354	-0.0249589	0.0285171	0.118917	-0.00331383	-0.0134997	-0.0122265	0.0272439	0.017058
0.732	0.00111195	0.00190772	-0.0163951	-0.0116204	-0.0108247	-0.0211697	-0.0275359	-0.0148035	-0.0052542		0.732	0.0539818	-0.0185927	0.0234242	0.12401	0.0157847	0.0132383	-0.0249589	0.0259706	0.00687207
0.733	-0.0020711	0.00031618	-0.0092331	-0.0140077	0.00111195	-0.0163951	-0.0323105	-0.0116204	-0.0068458		0.733	0.0399762	-0.0185927	0.0246974	0.148201	0.00432559	-0.00968002	-0.00968002	0.0272439	0.00687207
0.734	-0.0012754	-0.0028669	-0.0124162	-0.0187824	-0.0092331	-0.0092331	-0.0148035	-0.0187824	-0.00605		0.734	0.0323368	-0.0134997	0.0336101	0.132923	0.0145115	-0.0160462	-0.0109532	0.0297903	0.0208777
0.735	-0.0052542	0.00429504	-0.0124162	-0.0163951	-0.0092331	-0.0148035	-0.0275359	-0.0012754	-0.0052542		0.735	0.0476157	-0.0376912	0.0259706	0.131649	0.0132383	-0.00458707	-0.00968002	0.0221509	0.017058
0.736	-0.0100289	0.00429504	-0.0084373	-0.0068458	-0.0100289	-0.0195782	-0.0251486	-0.013212	-0.0036627		0.736	0.0488889	-0.0185927	0.0374298	0.113824	0.0310636	-0.0109532	-0.014773	0.0221509	0.00432559
0.737	0.00111195	0.00668236	-0.0124162	-0.0211697	-0.0052542	-0.00605	-0.0283317	-0.0108247	-0.0004796		0.737	0.0463424	-0.0351448	0.0374298	0.144382	0.0348833	-0.00713354	-0.0173194	0.0145115	0.0157847
0.738	-0.0052542	0.00349927	-0.0068458	-0.0084373	-0.0155993	-0.0116204	-0.0299232	-0.0140077	0.0027035		0.738	0.0374298	-0.0567898	0.0361565	0.126556	0.038703	-0.00331383	-0.0185927	0.0374298	0.0132383
0.739	-0.0068458	-0.0020711	-0.0084373	-0.0163951	-0.0044585	-0.0299232	-0.0394725	-0.0084373	-0.0163951		0.739	0.0845395	-0.0504236	0.0259706	0.132923	0.0374298	-0.0122265	-0.0160462	0.0463424	0.00941854
0.74	-0.0044585	0.00429504	-0.013212	-0.0148035	-0.0068458	-0.0100289	-0.0211697	-0.0020711	-0.0100289		0.74	0.0590748	-0.0504236	0.0374298	0.121463	0.0348833	-0.00840678	-0.0262321	0.0208777	0.0106918
0.741	-0.0076416	0.00190772	-0.0163951	-0.0108247	-0.0124162	-0.0163951	-0.0243528	-0.0100289	-0.0076416		0.741	0.0832663	-0.0466039	0.0412495	0.115097	0.0323368	-0.0160462	-0.0287786	0.0323368	0.017058
0.742	-0.0068458	0.00747814	-0.0211697	-0.013212	-0.0020711	-0.0243528	-0.0346979	-0.0108247	-0.0068458		0.742	0.0769001	-0.0644292	0.0514354	0.12783	0.0272439	-0.0109532	-0.0198659	0.0361565	0.00687207
0.743	-0.0036627	0.00986546	-0.0116204	-0.0148035	-0.0108247	-0.0155993	-0.0267401	-0.0076416	-0.0108247		0.743	0.0501621	-0.0402377	0.0425227	0.112551	0.0310636	-0.0160462	-0.00840678	0.0361565	-0.00713354
0.744	0.00111195	0.00111195	-0.0084373	-0.0100289	-0.0076416	-0.0195782	-0.0323105	-0.0084373	-0.0036627		0.744	0.0781734	-0.0491504	0.0527086	0.118917	0.0285171	-0.0211391	-0.0211391	0.0183312	0.0183312
0.745	-0.0068458	0.00031618	-0.0140077	-0.0171908	-0.0044585	-0.0052542	-0.0346979	-0.0068458	-0.0052542		0.745	0.0794466	-0.0338715	0.0476157	0.130376	0.00941854	-0.0211391	-0.0185927	0.0272439	0.011965
0.746	-0.0068458	-0.0012754	-0.0076416	-0.0155993	-0.0092331	-0.0251486	-0.0140077	-0.0116204	0.00031618		0.746	0.0679875	-0.0338715	0.0463424	0.131649	0.0145115	-0.0160462	-0.014773	0.0412495	0.000505882
0.747	-0.0036627	-0.0036627	-0.0163951	-0.0044585	-0.0004796	-0.0092331	-0.0267401	0.00031618	-0.013212		0.747	0.0641677	-0.036418	0.0514354	0.12401	0.00432559	-0.0185927	-0.0249589	0.0463424	0.00687207
0.748	-0.0148035	0.00429504	-0.0163951	-0.0155993	-0.0084373	-0.0203739	-0.0243528	-0.0052542	-0.0052542		0.748	0.0743536	-0.0325983	0.0527086	0.107458	0.00941854	-0.00840678	-0.014773	0.0259706	0.00814531
0.749	-0.00605	0.00747814	-0.0116204	-0.0076416	-0.0124162	-0.0140077	-0.0346979	-0.0116204	-0.0124162		0.749	0.0794466	-0.0325983	0.0285171	0.12401	0.00941854	-0.0109532	-0.00968002	0.0336101	0.00177912
0.75	0.00111195	-0.0052542	-0.0116204	-0.0187824	-0.0084373	-0.0211697	-0.0331063	-0.0084373	-0.0044585		0.75	0.0616213	-0.0478771	0.0514354	0.115097	0.0157847	-0.0160462	-0.0185927	0.0336101	0.0285171
0.751	-0.0052542	0.00111195	-0.0116204	-0.0179866	-0.0076416	-0.0243528	-0.0259443	-0.0092331	0.00031618		0.751	0.0692607	-0.036418	0.0463424	0.129103	-0.00840678	-0.00840678	-0.0313251	0.0208777	0.00432559
0.752	-0.0052542	0.00827391	-0.0116204	-0.0092331	-0.0036627	-0.0187824	-0.0370852	-0.0211697	0.00509082		0.752	0.0628945	-0.0249589	0.0412495	0.106185	0.00559883	-0.0173194	-0.0160462	0.0208777	0.0221509
0.753	-0.0044585	0.00986546	-0.0108247	-0.0179866	-0.0100289	-0.0211697	-0.0187824	-0.0155993	0.00429504		0.753	0.0628945	-0.0402377	0.0527086	0.116371	0.00177912	-0.0122265	-0.0236856	0.011965	0.0145115
0.754	-0.0052542	0.00429504	-0.0163951	-0.0116204	-0.0076416	-0.023557	-0.0219655	-0.0084373	-0.0012754		0.754	0.0641677	-0.0466039	0.0336101	0.110004	0.0221509	-0.0236856	-0.0224124	0.0285171	0.011965
0.755	-0.0068458	-0.0092331	-0.0004796	-0.0124162	-0.0020711	-0.0187824	-0.0354936	-0.0092331	-0.0044585		0.755	0.0756269	-0.0427842	0.0501621	0.104911	0.0221509	-0.000767356	-0.0160462	0.0208777	0.0259706
0.756	-0.0044585	0.00349927	-0.0155993	-0.0171908	-0.00605	-0.0227613	-0.030719	-0.0092331	0.00111195		0.756	0.0616213	-0.0287786	0.0399762	0.12401	0.017058	-0.0224124	-0.0185927	0.0272439	0.0183312
0.757	-0.0092331	-0.0036627	-0.0155993	-0.0124162	0.00349927	-0.0171908	-0.0179866	-0.0148035	0.00031618		0.757	0.060348	-0.0325983	0.0425227	0.0972719	0.017058	-0.0415109	-0.00713354	0.011965	0.0196044
0.758	-0.0044585	0.0106612	-0.013212	-0.0163951	-0.0148035	-0.0140077	-0.0211697	-0.0076416	-0.0020711		0.758	0.0743536	-0.0338715	0.0463424	0.0959987	0.00687207	-0.0109532	-0.0224124	0.0272439	0.0234242
0.759	0.00429504	0.00588659	-0.0195782	-0.0140077	-0.0084373	-0.0100289	-0.0211697	-0.0163951	0.00031618		0.759	0.0692607	-0.036418	0.0425227	0.110004	0.0246974	-0.0236856	-0.0160462	0.0196044	0.0145115
0.76	-0.0076416	-0.0028669	-0.0092331	-0.0155993	-0.0044585	-0.0211697	-0.0259443	-0.0044585	-0.0084373		0.76	0.0756269	-0.0338715	0.0374298	0.103638	0.0234242	-0.0275053	-0.0287786	0.0208777	0.00687207
0.761	0.00111195	-0.0036627	-0.0155993	-0.0211697	-0.013212	-0.0124162	-0.0259443	-0.0100289	-0.0155993		0.761	0.0819931	-0.0440574	0.0578016	0.0959987	0.017058	-0.0160462	-0.0134997	0.00941854	0.0145115
0.762	-0.0084373	0.00031618	-0.0148035	-0.0124162	-0.0012754	-0.0211697	-0.013212	-0.0084373	-0.0100289		0.762	0.0590748	-0.0376912	0.065441	0.108731	0.0183312	-0.0173194	-0.0249589	0.0246974	0.0221509
0.763	-0.0100289	-0.0020711	-0.0124162	-0.0219655	-0.0171908	-0.0148035	-0.0331063	-0.0187824	-0.0124162		0.763	0.0527086	-0.0440574	0.0399762	0.102365	0.0246974	-0.0185927	-0.0198659	0.00687207	0.0157847
0.764	0.00747814	-0.0084373	-0.013212	-0.0044585	-0.0140077	-0.0211697	-0.0211697	-0.0116204	-0.0124162		0.764	0.0616213	-0.0338715	0.0361565	0.106185	0.0157847	-0.0313251	-0.0300518	0.00814531	0.0183312
0.765	-0.0100289	-0.0012754	-0.0155993	-0.0211697	-0.0076416	-0.0219655	-0.030719	-0.0140077	-0.0036627		0.765	0.065441	-0.0389645	0.038703	0.0845395	0.017058	-0.014773	-0.0211391	0.0259706	-0.0109532
0.766	-0.0012754	0.0027035	-0.0116204	-0.0163951	-0.0036627	-0.0195782	-0.030719	-0.0092331	-0.0116204		0.766	0.0679875	-0.0287786	0.0578016	0.111278	0.00687207	-0.0160462	-0.0198659	0.00814531	0.00814531
0.767	-0.0140077	0.00827391	-0.0140077	-0.0187824	-0.0084373	-0.0259443	-0.0267401	-0.0036627	-0.0116204		0.767	0.0488889	-0.0338715	0.0565283	0.0972719	0.017058	-0.00840678	-0.0275053	0.00305236	0.00559883
0.768	-0.0020711	0.00747814	-0.0155993	-0.0179866	-0.0084373	-0.0187824	-0.0259443	-0.0155993	-0.0155993		0.768	0.0488889	-0.0427842	0.0463424	0.0972719	0.0106918	-0.00840678	-0.0236856	0.0234242	0.0183312
0.769	0.00349927	-0.0028669	-0.0227613	-0.0092331	-0.0028669	-0.0195782	-0.0362894	-0.0020711	-0.0140077		0.769	0.0565283	-0.0453307	0.0578016	0.106185	0.0221509	-0.0211391	-0.0058603	0.011965	0.0246974
0.77	-0.00605	-0.0028669	-0.0116204	-0.0155993	-0.0179866	-0.0187824	-0.0315148	-0.0140077	-0.0100289		0.77	0.0399762	-0.0211391	0.0476157	0.113824	0.00559883	-0.00713354	-0.0249589	0.0145115	-0.00204059
0.771	0.00429504	-0.0004796	-0.013212	-0.0108247	-0.0092331	-0.0243528	-0.0187824	-0.0100289	-0.0148035		0.771	0.0234242	-0.0300518	0.0310636	0.0985451	0.0132383	0.00559883	-0.0236856	-0.00458707	0.00177912
0.772	-0.0044585	0.00906968	-0.0108247	-0.0243528	-0.0044585	-0.0203739	-0.0291274	-0.0148035	-0.0124162		0.772	0.0374298	-0.0287786	0.0476157	0.0909057	0.0157847	-0.0236856	-0.0134997	0.00941854	0.017058
0.773	0.00190772	-0.0004796	-0.0116204	-0.0092331	-0.0116204	-0.0211697	-0.0275359	-0.0163951	-0.0076416		0.773	0.0476157	-0.0338715	0.0374298	0.0858128	0.00687207	-0.0134997	-0.0173194	0.0132383	0.00687207
0.774	-0.0084373	-0.0028669	-0.0148035	-0.0155993	-0.0004796	-0.0171908	-0.0362894	-0.0092331	-0.0100289		0.774	0.0310636	-0.0453307	0.0310636	0.107458	0.0285171	-0.0185927	-0.0275053	0.00305236	0.0272439
0.775	-0.00605	-0.00605	-0.0148035	-0.0100289	-0.023557	-0.0068458	-0.0267401	-0.0171908	-0.0076416		0.775	0.0412495	-0.0236856	0.0552551	0.113824	0.0106918	-0.0134997	-0.0198659	0.0106918	0.0323368
0.776	-0.0084373	-0.0004796	-0.0179866	-0.0100289	-0.0116204	-0.0219655	-0.0259443	-0.0124162	-0.0163951		0.776	0.0463424	-0.0338715	0.0488889	0.104911	0.00941854	-0.0185927	-0.0173194	0.00814531	0.0336101
0.777	-0.0052542	-0.0028669	-0.0116204	-0.0219655	-0.0163951	-0.0124162	-0.0291274	-0.0092331	-0.0084373		0.777	0.0310636	-0.0338715	0.0425227	0.0947254	0.0221509	-0.0134997	-0.0236856	0.017058	0.0234242
0.778	0.00190772	-0.0020711	-0.0155993	-0.0155993	-0.0124162	-0.0259443	-0.030719	-0.0203739	-0.0124162		0.778	0.038703	-0.0262321	0.0476157	0.0998184	0.00305236	-0.0173194	0.000505882	0.0145115	0.0208777
0.779	-0.0155993	-0.0020711	-0.0140077	-0.013212	-0.0116204	-0.0171908	-0.023557	-0.0076416	-0.013212		0.779	0.043796	-0.0478771	0.0552551	0.126556	0.0145115	-0.0275053	-0.0249589	0.00559883	0.0183312
0.78	0.0027035	-0.0012754	-0.0195782	-0.0171908	-0.013212	-0.0148035	-0.0299232	-0.0108247	-0.0148035		0.78	0.0488889	-0.0415109	0.0399762	0.106185	0.011965	-0.0376912	-0.0185927	-0.0134997	0.0234242
0.781	-0.0036627	-0.0020711	-0.0179866	-0.0148035	-0.0084373	-0.0187824	-0.0179866	-0.0179866	-0.0044585		0.781	0.0208777	-0.0415109	0.0552551	0.111278	0.0145115	-0.0109532	-0.0376912	-0.0109532	0.0145115
0.782	-0.0028669	-0.0036627	-0.0187824	-0.0163951	-0.0155993	-0.0211697	-0.0171908	-0.0108247	-0.0020711		0.782	0.0336101	-0.0249589	0.0552551	0.113824	0.0106918	-0.0338715	-0.014773	-0.0058603	0.00687207
0.783	-0.0124162	0.00429504	-0.0028669	-0.0116204	-0.0124162	-0.0251486	-0.0291274	-0.0163951	-0.0163951		0.783	0.0476157	-0.0224124	0.0527086	0.0934522	0.00559883	-0.036418	-0.0300518	-0.000767356	0.011965
0.784	-0.0076416	-0.0044585	-0.0163951	-0.0211697	-0.0076416	-0.0179866	-0.0346979	-0.013212	-0.0084373		0.784	0.0361565	-0.0325983	0.0476157	0.115097	0.017058	-0.0236856	-0.0249589	0.00814531	0.00941854
0.785	0.00111195	-0.0028669	-0.0148035	-0.0092331	-0.0012754	-0.0227613	-0.0275359	-0.0076416	-0.0140077		0.785	0.043796	-0.0376912	0.0590748	0.12019	0.0106918	-0.00713354	-0.0351448	-0.00204059	0.0259706
0.786	-0.0076416	-0.0076416	-0.013212	-0.0163951	-0.00605	-0.0211697	-0.0243528	-0.0116204	-0.0116204		0.786	0.0527086	-0.0351448	0.0705339	0.103638	0.011965	-0.0415109	-0.0338715	-0.00968002	0.0157847
0.787	-0.0020711	-0.0004796	-0.0116204	-0.0044585	-0.0211697	-0.0179866	-0.0267401	-0.0116204	-0.0012754		0.787	0.0310636	-0.0389645	0.0628945	0.129103	0.00814531	-0.0185927	-0.00331383	-0.00331383	0.0246974
0.788	-0.0068458	0.00429504	-0.0155993	-0.0148035	-0.0052542	-0.0203739	-0.0331063	-0.0187824	-0.0004796		0.788	0.0616213	-0.0313251	0.0565283	0.102365	0.0221509	-0.0275053	-0.0198659	-0.0249589	0.0234242
0.789	-0.0012754	0.00111195	-0.0124162	-0.0179866	-0.0116204	-0.0211697	-0.0291274	-0.0052542	-0.013212		0.789	0.0565283	-0.0453307	0.0578016	0.101092	0.00177912	-0.0325983	-0.0122265	-0.0198659	0.0145115
0.79	0.0027035	0.00190772	-0.0171908	-0.0179866	-0.0076416	-0.0124162	-0.0203739	-0.0092331	-0.0004796		0.79	0.0310636	-0.0198659	0.0565283	0.106185	0.0106918	-0.0262321	-0.0249589	-0.00968002	0.0132383
0.791	-0.0179866	-0.0004796	-0.0044585	-0.0076416	-0.0124162	-0.0267401	-0.0219655	-0.023557	-0.0148035		0.791	0.0463424	-0.0338715	0.0565283	0.087086	0.0132383	-0.0275053	-0.0262321	-0.0134997	0.00687207
0.792	0.0027035	-0.0044585	-0.0179866	-0.0163951	-0.0140077	-0.0259443	-0.0155993	-0.0020711	-0.0092331		0.792	0.0514354	-0.0440574	0.0578016	0.103638	0.0145115	-0.0262321	-0.00968002	-0.014773	0.017058
0.793	0.00031618	-0.0028669	-0.0171908	-0.013212	-0.0108247	-0.023557	-0.030719	-0.0148035	-0.0020711		0.793	0.0514354	-0.0287786	0.0590748	0.107458	0.0374298	-0.0236856	-0.0224124	-0.0249589	0.0132383
0.794	-0.0020711	0.0106612	-0.0076416	-0.0148035	-0.0028669	-0.0155993	-0.0283317	-0.0116204	-0.0124162		0.794	0.0450692	-0.0453307	0.0272439	0.108731	0.00559883	-0.0427842	-0.036418	-0.0325983	0.00177912
0.795	-0.00605	0.00031618	-0.0187824	-0.0100289	-0.0036627	-0.00605	-0.0219655	-0.0108247	-0.0116204		0.795	0.0336101	-0.0376912	0.0463424	0.110004	0.0157847	-0.0427842	-0.0173194	-0.0224124	0.00941854
0.796	-0.0084373	0.00429504	-0.0092331	-0.013212	-0.0092331	-0.0211697	-0.0346979	-0.0187824	-0.0116204		0.796	0.0578016	-0.0478771	0.0450692	0.116371	0.0285171	-0.0415109	-0.00458707	-0.0134997	0.017058
0.797	0.00827391	0.00588659	-0.0084373	-0.0124162	-0.0195782	-0.0187824	-0.0203739	0.00031618	0.00588659		0.797	0.0539818	-0.0389645	0.0374298	0.117644	0.011965	-0.0198659	-0.014773	-0.0249589	0.017058
0.798	-0.0076416	-0.0068458	-0.0179866	-0.0124162	-0.0124162	-0.0124162	-0.0370852	-0.0116204	-0.0068458		0.798	0.0399762	-0.0376912	0.0565283	0.103638	0.0208777	-0.0249589	-0.0389645	-0.0249589	0.0157847
0.799	-0.0036627	0.00031618	-0.0124162	-0.023557	-0.0044585	-0.0140077	-0.0283317	-0.0124162	-0.0068458		0.799	0.0412495	-0.0351448	0.0590748	0.108731	0.0157847	-0.0262321	-0.0211391	-0.0211391	0.0132383
0.8	-0.0028669	-0.00605	-0.013212	-0.0155993	-0.0100289	-0.0195782	-0.0346979	-0.0140077	-0.0076416		0.8	0.0565283	-0.0491504	0.0425227	0.118917	0.017058	-0.0313251	-0.0173194	-0.014773	-0.00840678
0.801	0.00190772	-0.0028669	-0.0124162	-0.0140077	-0.0124162	-0.0092331	-0.0259443	-0.0068458	-0.013212		0.801	0.0590748	-0.0376912	0.0667142	0.107458	0.0106918	-0.036418	-0.00713354	-0.00713354	0.0246974
0.802	0.00509082	-0.0020711	-0.0140077	-0.0092331	-0.0052542	-0.013212	-0.0267401	-0.013212	-0.0068458		0.802	0.0628945	-0.0466039	0.043796	0.115097	0.011965	-0.0325983	-0.0300518	-0.0173194	0.00814531
0.803	-0.0076416	0.00429504	-0.0084373	-0.0068458	-0.0068458	-0.0084373	-0.0195782	-0.0140077	-0.0084373		0.803	0.0501621	-0.0491504	0.065441	0.106185	0.011965	-0.0287786	-0.0249589	-0.00840678	0.0157847
0.804	-0.0020711	-0.0108247	-0.0195782	-0.0179866	-0.0028669	-0.0259443	-0.0323105	-0.0076416	-0.0052542		0.804	0.060348	-0.036418	0.0565283	0.0959987	0.0183312	-0.0275053	-0.0122265	-0.00713354	0.00814531
0.805	-0.0100289	-0.0020711	-0.023557	-0.0163951	-0.0148035	-0.0195782	-0.0243528	-0.0108247	-0.0163951		0.805	0.0463424	-0.0618827	0.060348	0.104911	0.0145115	-0.0313251	-0.0173194	-0.0134997	0.0297903
0.806	-0.0044585	0.0027035	-0.0124162	-0.0179866	-0.0148035	-0.0227613	-0.0299232	-0.0124162	-0.0108247		0.806	0.0692607	-0.0504236	0.0718072	0.0998184	0.011965	-0.0275053	-0.0236856	-0.00458707	0.00687207
0.807	-0.0052542	0.00827391	-0.0211697	-0.0116204	0.00031618	-0.0187824	-0.0291274	-0.0116204	-0.00605		0.807	0.0476157	-0.0453307	0.065441	0.106185	0.0157847	-0.0198659	-0.0109532	-0.00968002	0.017058
0.808	-0.0012754	0.00827391	-0.0084373	-0.0068458	-0.0084373	-0.0219655	-0.0323105	-0.0116204	-0.0084373		0.808	0.0578016	-0.0516969	0.0578016	0.118917	0.000505882	-0.0338715	-0.0351448	-0.0262321	0.0208777
0.809	0.00031618	-0.0004796	-0.0124162	-0.0211697	-0.00605	-0.0211697	-0.0219655	-0.0068458	-0.0084373		0.809	0.038703	-0.0185927	0.0590748	0.106185	0.00687207	-0.0389645	-0.0249589	0.00177912	0.00941854
0.81	-0.0012754	-0.0036627	-0.0068458	-0.0116204	-0.0084373	-0.0163951	-0.0243528	-0.0211697	-0.0084373		0.81	0.0679875	-0.0415109	0.0679875	0.108731	0.00305236	-0.0211391	-0.0185927	-0.0198659	0.0246974
0.811	-0.0044585	-0.0148035	-0.0163951	-0.0203739	-0.0020711	-0.0219655	-0.0219655	-0.0124162	-0.0052542		0.811	0.0679875	-0.0338715	0.0539818	0.0998184	-0.00204059	-0.0173194	-0.0185927	-0.0224124	0.0145115
0.812	-0.0044585	-0.0012754	-0.0084373	-0.013212	-0.0020711	-0.0211697	-0.0275359	-0.0148035	-0.0076416		0.812	0.0527086	-0.0275053	0.0552551	0.12019	0.017058	-0.0198659	-0.014773	-0.00331383	0.0310636
0.813	0.00111195	0.00906968	-0.0155993	-0.0148035	-0.0076416	-0.0243528	-0.0187824	-0.0203739	-0.0179866		0.813	0.0718072	-0.036418	0.0590748	0.115097	0.00432559	-0.0224124	-0.0249589	-0.00968002	0.0348833
0.814	-0.0052542	0.00190772	-0.0108247	-0.013212	-0.0012754	-0.0092331	-0.030719	-0.0171908	0.00509082		0.814	0.0692607	-0.0300518	0.0425227	0.092179	0.017058	-0.00840678	-0.0466039	-0.0275053	0.0196044
0.815	-0.0020711	-0.0084373	-0.0116204	0.00111195	-0.0084373	-0.0163951	-0.0283317	-0.0100289	-0.0076416		0.815	0.038703	-0.0313251	0.043796	0.0883593	0.000505882	-0.0224124	-0.0262321	-0.00840678	0.0157847
0.816	0.00031618	0.00588659	-0.0195782	-0.0052542	-0.0076416	-0.0211697	-0.0299232	-0.0044585	-0.0171908		0.816	0.060348	-0.036418	0.0412495	0.0947254	0.0183312	-0.0275053	-0.0185927	-0.0058603	0.0323368
0.817	-0.00605	-0.0020711	-0.0179866	-0.0195782	-0.0052542	-0.0140077	-0.0211697	-0.0140077	-0.0179866		0.817	0.0463424	-0.0415109	0.0578016	0.102365	0.0106918	-0.014773	-0.0236856	-0.00840678	0.0374298
0.818	-0.0084373	0.0027035	-0.0108247	-0.0195782	-0.0036627	-0.0124162	-0.0227613	-0.013212	-0.0044585		0.818	0.0463424	-0.0402377	0.0539818	0.0998184	0.011965	-0.0185927	-0.0338715	-0.0249589	0.0246974
0.819	-0.0044585	0.00349927	-0.00605	-0.0108247	0.00111195	-0.013212	-0.0251486	-0.0028669	-0.0092331		0.819	0.0616213	-0.0618827	0.0514354	0.108731	-0.00458707	-0.0313251	-0.0249589	-0.0389645	0.0285171
0.82	-0.0020711	-0.0004796	-0.0084373	-0.0163951	0.00429504	-0.0283317	-0.023557	-0.0124162	-0.0100289		0.82	0.0565283	-0.0351448	0.0628945	0.102365	0.017058	-0.0376912	-0.036418	-0.00713354	0.0234242
0.821	-0.0100289	-0.0004796	-0.013212	-0.0148035	-0.0195782	-0.0148035	-0.030719	-0.00605	-0.0108247		0.821	0.0463424	-0.0491504	0.0616213	0.0934522	0.0285171	-0.0415109	-0.0185927	-0.0134997	0.011965
0.822	-0.0068458	0.00429504	-0.0211697	-0.0124162	-0.0140077	-0.0227613	-0.0171908	-0.0124162	-0.0211697		0.822	0.0552551	-0.0440574	0.0463424	0.0985451	0.011965	-0.00331383	-0.0249589	-0.0211391	0.0196044
0.823	-0.0044585	0.0106612	-0.0116204	-0.0140077	-0.0100289	-0.0148035	-0.0195782	-0.0036627	-0.0124162		0.823	0.0514354	-0.0427842	0.0565283	0.0972719	0.017058	-0.0338715	-0.0211391	-0.0160462	0.0246974
0.824	0.00509082	-0.0044585	-0.0052542	-0.0148035	-0.0044585	-0.0179866	-0.0243528	-0.0219655	-0.0148035		0.824	0.0616213	-0.0376912	0.0450692	0.103638	0.00687207	-0.0376912	-0.014773	-0.0236856	0.0285171
0.825	-0.0108247	-0.0052542	-0.0171908	-0.0148035	-0.0084373	-0.0092331	-0.0426556	-0.0092331	-0.0124162		0.825	0.0628945	-0.0466039	0.0616213	0.0896325	-0.00968002	-0.00713354	-0.0185927	-0.0122265	0.0132383
0.826	-0.0092331	-0.00605	-0.0092331	-0.0028669	-0.0084373	-0.0171908	-0.0227613	-0.0116204	-0.0068458		0.826	0.0578016	-0.0644292	0.0501621	0.110004	0.00814531	-0.0160462	-0.0262321	-0.0198659	0.0132383
0.827	0.00429504	0.0027035	-0.0163951	-0.0163951	-0.0076416	-0.0148035	-0.0243528	-0.0124162	-0.0036627		0.827	0.0578016	-0.0618827	0.0450692	0.0883593	-0.000767356	-0.0224124	-0.0313251	-0.014773	0.00559883
0.828	-0.0012754	-0.0012754	-0.0108247	-0.013212	-0.0116204	-0.0116204	-0.0187824	-0.0140077	-0.0155993		0.828	0.0578016	-0.0516969	0.0488889	0.092179	0.00687207	-0.0122265	-0.0249589	-0.00204059	0.0196044
0.829	-0.0092331	-0.0044585	-0.0124162	-0.0116204	0.00429504	-0.0251486	-0.0187824	-0.00605	-0.0084373		0.829	0.043796	-0.0491504	0.0463424	0.0934522	-0.00458707	-0.0262321	-0.0198659	-0.0185927	0.00177912
0.83	-0.0100289	0.00747814	-0.0100289	-0.0084373	-0.0116204	-0.013212	-0.0163951	-0.0140077	-0.0148035		0.83	0.0578016	-0.0300518	0.0590748	0.0819931	0.00305236	-0.036418	-0.0173194	-0.0058603	0.0196044
0.831	-0.0020711	0.00429504	-0.013212	-0.0044585	-0.0020711	-0.0251486	-0.0323105	-0.0116204	-0.0036627		0.831	0.0552551	-0.0287786	0.0552551	0.107458	0.00814531	-0.0262321	-0.0275053	-0.0224124	0.00814531
0.832	0.0027035	0.00349927	-0.0100289	-0.0203739	-0.0012754	-0.0187824	-0.0179866	-0.0092331	-0.0052542		0.832	0.060348	-0.0376912	0.0412495	0.092179	0.0145115	-0.0185927	-0.0249589	-0.0109532	-0.00204059
0.833	-0.0171908	-0.0052542	-0.0179866	-0.0140077	-0.0004796	-0.0219655	-0.023557	-0.0148035	-0.0052542		0.833	0.0527086	-0.0567898	0.0425227	0.0998184	0.00687207	-0.0287786	-0.0300518	-0.0185927	0.00687207
0.834	-0.0028669	0.00827391	-0.013212	-0.0100289	-0.0155993	-0.0124162	-0.0243528	-0.0052542	0.00031618		0.834	0.0616213	-0.0695222	0.0527086	0.0972719	0.0106918	-0.0300518	-0.0262321	-0.0134997	0.00305236
0.835	-0.0052542	0.0154359	-0.0076416	-0.0084373	-0.0076416	-0.013212	-0.0243528	-0.0028669	-0.0084373		0.835	0.0590748	-0.0427842	0.0488889	0.0845395	-0.00840678	-0.0198659	-0.00713354	-0.0224124	-0.00331383
0.836	-0.0004796	-0.0036627	-0.0116204	-0.0243528	-0.0084373	-0.0187824	-0.023557	-0.0179866	-0.0140077		0.836	0.0488889	-0.0593363	0.0476157	0.0807198	0.011965	-0.00713354	-0.0262321	0.00559883	0.00941854
0.837	-0.0108247	-0.0044585	-0.0084373	-0.0124162	-0.0084373	-0.0267401	-0.0211697	-0.0084373	-0.0124162		0.837	0.0450692	-0.0402377	0.0297903	0.0959987	0.00687207	-0.0224124	-0.0262321	-0.0185927	-0.00204059
0.838	0.00190772	-0.0084373	-0.0124162	-0.0092331	-0.0084373	-0.0076416	-0.0243528	-0.0068458	-0.0148035		0.838	0.0527086	-0.0606095	0.0501621	0.0794466	0.017058	-0.0300518	-0.0249589	-0.00968002	0.017058
0.839	-0.0068458	0.0027035	-0.0100289	-0.0100289	-0.0004796	-0.0092331	-0.0315148	-0.0084373	-0.0052542		0.839	0.0501621	-0.0516969	0.0412495	0.0858128	0.011965	-0.0236856	-0.0185927	-0.00840678	0.0132383
0.84	-0.0020711	0.00190772	-0.0068458	-0.0124162	-0.0187824	-0.0140077	-0.0259443	-0.0124162	-0.0044585		0.84	0.0565283	-0.058063	0.0285171	0.0896325	0.00432559	-0.0236856	-0.0351448	-0.00840678	0.00432559
0.841	-0.0068458	0.0027035	-0.0100289	-0.0068458	-0.0068458	-0.0124162	-0.0203739	-0.0155993	-0.013212		0.841	0.0641677	-0.0427842	0.043796	0.111278	0.011965	-0.014773	-0.0389645	-0.0224124	0.00814531
0.842	0.00429504	0.00349927	-0.0068458	-0.0092331	-0.0155993	-0.0187824	-0.030719	-0.0052542	-0.0155993		0.842	0.0425227	-0.058063	0.0514354	0.103638	0.00814531	-0.0236856	-0.0338715	-0.0300518	-0.00968002
0.843	-0.0028669	-0.0012754	-0.0116204	-0.0187824	-0.0140077	-0.0124162	-0.0283317	-0.0108247	-0.0076416		0.843	0.0501621	-0.0389645	0.0272439	0.0947254	-0.00458707	-0.014773	-0.0122265	-0.0109532	0.00814531
0.844	-0.0020711	0.00111195	-0.0195782	-0.0211697	0.00429504	-0.0179866	-0.0227613	-0.0084373	-0.0100289		0.844	0.0565283	-0.0466039	0.0463424	0.0756269	0.0234242	-0.0198659	-0.014773	-0.0122265	0.00432559
0.845	0.00031618	0.0027035	-0.0100289	-0.0084373	-0.0012754	-0.013212	-0.0315148	-0.0203739	-0.0108247		0.845	0.043796	-0.0415109	0.0488889	0.0985451	0.011965	-0.0211391	-0.0325983	0.00305236	0.00687207
0.846	-0.0028669	0.00111195	-0.0171908	-0.0116204	-0.0012754	-0.0116204	-0.0283317	-0.0108247	-0.0092331		0.846	0.0476157	-0.0389645	0.0272439	0.0819931	-0.0109532	-0.036418	-0.0173194	-0.0160462	0.000505882
0.847	-0.00605	-0.0036627	-0.0140077	-0.0116204	-0.0116204	-0.0291274	-0.0243528	-0.00605	-0.0124162		0.847	0.0527086	-0.0593363	0.0501621	0.0794466	-0.0122265	-0.0198659	-0.0134997	-0.0198659	0.017058
0.848	-0.0068458	-0.0044585	-0.0020711	-0.0155993	-0.00605	-0.0179866	-0.0219655	-0.0195782	-0.0020711		0.848	0.0527086	-0.0389645	0.060348	0.0845395	-0.00713354	-0.0211391	-0.0402377	-0.0185927	-0.00331383
0.849	-0.0012754	0.00668236	-0.0068458	-0.0020711	-0.0076416	-0.0084373	-0.0275359	-0.0148035	-0.0044585		0.849	0.0565283	-0.0287786	0.0246974	0.087086	0.00177912	-0.00713354	-0.0134997	0.00177912	0.00941854
0.85	-0.0116204	0.00588659	-0.0148035	-0.0163951	-0.0108247	-0.0148035	-0.0251486	-0.0148035	-0.013212		0.85	0.0514354	-0.0427842	0.0310636	0.0998184	-0.0122265	-0.014773	-0.036418	-0.0198659	0.0196044
0.851	-0.0012754	0.00588659	-0.0068458	-0.00605	-0.0116204	-0.0140077	-0.0259443	-0.0187824	-0.0068458		0.851	0.0616213	-0.036418	0.0412495	0.0769001	-0.014773	-0.0109532	-0.0287786	-0.00713354	0.0208777
0.852	-0.0020711	0.00190772	-0.013212	-0.0140077	-0.0084373	-0.0211697	-0.0291274	-0.0108247	-0.00605		0.852	0.0628945	-0.0262321	0.0412495	0.0959987	0.00687207	-0.00968002	-0.0173194	-0.0249589	0.00687207
0.853	-0.00605	0.00190772	-0.0211697	-0.0044585	-0.0004796	-0.0155993	-0.0291274	-0.0100289	-0.0076416		0.853	0.0488889	-0.0300518	0.0412495	0.0858128	0.00177912	-0.0198659	-0.0236856	-0.00968002	0.0208777
0.854	-0.0020711	0.00429504	-0.0092331	-0.0203739	-0.0092331	-0.0108247	-0.0203739	-0.0076416	-0.0163951		0.854	0.043796	-0.036418	0.0285171	0.0909057	-0.000767356	-0.00968002	-0.0160462	-0.00204059	0.0106918
0.855	-0.0124162	-0.0020711	-0.0108247	-0.0044585	-0.00605	-0.0092331	-0.0219655	-0.0179866	-0.0100289		0.855	0.0565283	-0.0389645	0.0348833	0.0845395	0.00177912	-0.0134997	-0.0185927	-0.00331383	0.011965
0.856	-0.0028669	0.00509082	-0.0076416	-0.0148035	-0.0028669	-0.0179866	-0.0179866	-0.0171908	-0.0108247		0.856	0.0527086	-0.0351448	0.0336101	0.092179	-0.00968002	-0.0198659	-0.0198659	-0.0134997	0.0246974
0.857	-0.0004796	0.00190772	-0.0084373	-0.0155993	-0.0052542	-0.013212	-0.023557	-0.0124162	-0.0012754		0.857	0.0590748	-0.0287786	0.0259706	0.0883593	0.0106918	-0.0160462	-0.0224124	-0.00840678	0.0272439
0.858	0.00429504	-0.0004796	-0.0148035	-0.0155993	0.00906968	-0.0211697	-0.0291274	-0.0195782	-0.0092331		0.858	0.0476157	-0.0287786	0.0399762	0.0832663	0.00687207	-0.0122265	-0.0211391	-0.0109532	0.0183312
0.859	0.00827391	0.00668236	-0.0084373	-0.0100289	-0.0124162	-0.0148035	-0.0283317	-0.0092331	-0.0092331		0.859	0.0323368	-0.0351448	0.0616213	0.0730804	0.0106918	-0.0224124	-0.0134997	-0.00458707	0.0208777
0.86	-0.0068458	-0.0044585	-0.0155993	-0.0092331	-0.0116204	-0.0195782	-0.023557	-0.0084373	-0.0028669		0.86	0.0616213	-0.0287786	0.0425227	0.0959987	0.017058	-0.0185927	-0.0262321	-0.0058603	0.0246974
0.861	-0.0076416	-0.0068458	-0.0084373	-0.0020711	-0.0100289	-0.0116204	-0.0315148	-0.0108247	-0.0171908		0.861	0.038703	-0.036418	0.0450692	0.0794466	0.0157847	-0.0287786	-0.0236856	0.00941854	0.0221509
0.862	0.00031618	0.00429504	-0.0100289	-0.0243528	-0.0068458	-0.0179866	-0.0140077	-0.0148035	-0.0076416		0.862	0.0705339	-0.036418	0.0361565	0.092179	0.0221509	-0.0325983	-0.0236856	-0.0160462	0.0272439
0.863	-0.0020711	0.0130486	-0.0155993	-0.0108247	-0.0028669	-0.0108247	-0.0259443	-0.0116204	-0.0163951		0.863	0.0527086	-0.00968002	0.0450692	0.0730804	0.00687207	-0.0198659	-0.0198659	-0.00840678	0.0259706
0.864	0.00668236	0.00906968	-0.0052542	-0.013212	-0.00605	-0.0219655	-0.0211697	-0.0092331	-0.0124162		0.864	0.0514354	-0.0300518	0.0399762	0.0781734	0.0196044	-0.0236856	-0.0300518	-0.000767356	0.0272439
0.865	-0.0004796	-0.0020711	-0.0155993	-0.0068458	-0.0092331	-0.0211697	-0.0203739	-0.0140077	-0.0012754		0.865	0.0450692	-0.0211391	0.0374298	0.0972719	0.00559883	-0.0249589	-0.0134997	0.0106918	0.0208777
0.866	0.0027035	0.00349927	-0.0148035	-0.013212	-0.0068458	-0.0203739	-0.0227613	-0.013212	-0.0068458		0.866	0.0501621	-0.0185927	0.0348833	0.0807198	0.00687207	-0.00840678	-0.0338715	0.00177912	0.0310636
0.867	-0.00605	-0.0028669	-0.0108247	-0.0124162	-0.0012754	-0.0124162	-0.0259443	-0.0124162	-0.0148035		0.867	0.0476157	-0.0440574	0.0488889	0.0756269	0.0208777	-0.0109532	-0.0402377	0.00687207	0.0361565
0.868	-0.0028669	-0.0004796	-0.0116204	-0.023557	-0.0084373	-0.0116204	-0.0259443	-0.0140077	-0.0203739		0.868	0.0552551	-0.0262321	0.0272439	0.087086	0.0221509	-0.0122265	-0.0236856	0.0106918	0.0450692
0.869	0.00429504	-0.00605	-0.0076416	-0.0092331	-0.0084373	-0.0148035	-0.0243528	-0.0124162	-0.0068458		0.869	0.0527086	-0.0236856	0.0565283	0.0756269	0.0145115	-0.0122265	-0.0249589	0.00432559	0.017058
0.87	-0.0140077	0.00509082	-0.0092331	-0.0092331	-0.0116204	-0.0036627	-0.0227613	-0.0187824	-0.0116204		0.87	0.0514354	-0.0313251	0.0539818	0.0679875	-0.00840678	0.00432559	-0.0236856	0.00559883	0.0259706
0.871	-0.0028669	0.0146401	-0.0068458	-0.0124162	-0.0100289	-0.0116204	-0.0203739	-0.013212	-0.013212		0.871	0.0578016	-0.0338715	0.0221509	0.0832663	0.0310636	-0.00968002	-0.0160462	0.00687207	0.0221509
0.872	0.00111195	0.00509082	-0.0108247	-0.0100289	0.00111195	-0.0195782	-0.0267401	-0.0171908	-0.0092331		0.872	0.0488889	-0.0300518	0.0361565	0.0756269	0.00559883	-0.00713354	-0.0313251	0.00177912	0.0221509
0.873	0.00429504	0.00986546	-0.0155993	-0.0100289	-0.0044585	-0.0195782	-0.0179866	-0.0100289	-0.0203739		0.873	0.0539818	-0.0122265	0.043796	0.0705339	0.011965	-0.0173194	-0.0236856	0.00432559	0.0399762
0.874	0.00509082	0.0027035	-0.0148035	-0.013212	-0.0052542	-0.0148035	-0.0195782	-0.0092331	-0.0092331		0.874	0.0578016	-0.0224124	0.0450692	0.0743536	0.0157847	-0.0109532	-0.0287786	0.00687207	0.0208777
0.875	0.00031618	-0.00605	-0.0108247	-0.013212	-0.0036627	-0.0140077	-0.0227613	-0.0092331	-0.0092331		0.875	0.0476157	-0.0224124	0.0374298	0.0578016	0.0132383	-0.0173194	-0.0122265	0.00559883	0.0221509
0.876	-0.00605	-0.0028669	-0.0044585	-0.0084373	-0.0163951	-0.0171908	-0.0267401	-0.0179866	-0.0108247		0.876	0.0514354	-0.0389645	0.0539818	0.0679875	0.0221509	-0.00968002	-0.0185927	0.0234242	0.0196044
0.877	0.00429504	-0.0020711	-0.0036627	-0.0163951	0.00429504	-0.0116204	-0.0211697	-0.0036627	-0.0076416		0.877	0.0590748	-0.0325983	0.0476157	0.0769001	0.0208777	-0.00968002	-0.0160462	0.0323368	0.0157847
0.878	-0.0084373	0.011457	-0.0076416	-0.0155993	-0.0092331	-0.0140077	-0.0299232	-0.0163951	-0.00605		0.878	0.0578016	-0.0249589	0.0463424	0.0667142	0.0196044	-0.0185927	-0.0313251	0.0183312	0.0157847
0.879	0.00031618	-0.0044585	-0.0155993	-0.0163951	-0.0052542	-0.0259443	-0.0179866	-0.0100289	-0.0092331		0.879	0.0692607	-0.0313251	0.0234242	0.0692607	0.00941854	-0.00968002	-0.014773	0.00941854	0.0272439
0.88	0.00588659	0.00349927	-0.00605	-0.0187824	-0.0084373	-0.0227613	-0.0259443	-0.0163951	-0.0028669		0.88	0.0628945	-0.0287786	0.043796	0.0679875	0.017058	-0.014773	-0.0300518	0.0106918	0.00941854
0.881	-0.0020711	0.00429504	-0.0116204	-0.0140077	-0.0092331	-0.0155993	-0.0163951	-0.00605	-0.0211697		0.881	0.0514354	-0.0427842	0.0412495	0.0769001	0.0106918	-0.0211391	-0.0262321	0.0157847	0.0157847
0.882	0.00747814	-0.0004796	-0.0155993	-0.0155993	-0.0068458	-0.0155993	-0.023557	-0.0076416	-0.013212		0.882	0.0450692	-0.0236856	0.0425227	0.0819931	0.00687207	-0.0236856	-0.0249589	0.0297903	0.00941854
0.883	-0.0092331	-0.0004796	-0.0052542	-0.0004796	-0.0036627	-0.0227613	-0.0219655	-0.0148035	-0.0020711		0.883	0.0514354	-0.036418	0.0348833	0.0679875	0.00687207	-0.0160462	-0.0351448	0.0157847	0.00687207
0.884	-0.0044585	0.00429504	-0.0020711	-0.0092331	-0.0020711	-0.0171908	-0.0140077	-0.0068458	-0.0036627		0.884	0.0539818	-0.0325983	0.043796	0.0628945	0.00687207	-0.00458707	-0.0389645	0.017058	0.0145115
0.885	0.00588659	0.00111195	-0.0163951	-0.0227613	-0.0100289	-0.0148035	-0.0219655	-0.0084373	-0.0084373		0.885	0.060348	-0.0122265	0.0323368	0.0641677	0.0183312	-0.0160462	-0.0313251	0.00687207	0.00814531
0.886	-0.0068458	0.00190772	-0.0171908	-0.0148035	-0.00605	-0.0163951	-0.0179866	-0.0068458	-0.0068458		0.886	0.0845395	-0.0287786	0.0450692	0.0718072	0.017058	-0.0185927	-0.0313251	0.017058	0.011965
0.887	-0.0004796	0.00668236	-0.00605	-0.0179866	-0.0108247	-0.0084373	-0.0219655	-0.0124162	0.00588659		0.887	0.0578016	-0.0185927	0.0628945	0.0616213	0.00305236	-0.0134997	-0.0122265	0.0272439	0.00941854
0.888	-0.0092331	-0.0028669	-0.0211697	-0.0140077	-0.0068458	-0.0140077	-0.0108247	-0.0092331	-0.0092331		0.888	0.0565283	-0.0389645	0.0297903	0.0667142	0.011965	-0.0198659	-0.0211391	0.0183312	-0.000767356
0.889	-0.00605	-0.0020711	-0.0100289	-0.0052542	-0.0068458	-0.0155993	-0.0243528	0.0027035	-0.0100289		0.889	0.0501621	-0.0351448	0.043796	0.0628945	-0.0058603	-0.0134997	-0.0351448	0.0183312	0.0285171
0.89	-0.0004796	-0.0020711	-0.0084373	-0.0084373	-0.0004796	-0.0171908	-0.0275359	-0.0100289	-0.0116204		0.89	0.0425227	-0.0287786	0.0501621	0.0565283	0.011965	-0.0109532	-0.0313251	0.011965	-0.00204059
0.891	-0.0116204	0.0027035	-0.0116204	-0.0084373	-0.0044585	-0.0219655	-0.0251486	-0.0092331	-0.00605		0.891	0.0539818	-0.0185927	0.0336101	0.060348	0.0183312	-0.0300518	-0.0198659	0.0183312	0.00559883
0.892	-0.0004796	0.00111195	-0.0100289	-0.0219655	-0.0020711	-0.0092331	-0.0243528	-0.0155993	-0.0052542		0.892	0.0514354	-0.0415109	0.0501621	0.0578016	0.000505882	-0.0236856	-0.0236856	0.0183312	0.0183312
0.893	0.00190772	0.00747814	-0.0084373	-0.0124162	-0.0116204	-0.0163951	-0.0275359	-0.0092331	-0.0108247		0.893	0.0692607	-0.0122265	0.0679875	0.0527086	0.017058	-0.00968002	-0.00713354	0.0183312	0.0221509
0.894	-0.00605	-0.0092331	-0.0036627	-0.0171908	0.00031618	-0.0283317	-0.0155993	-0.0068458	-0.0068458		0.894	0.0679875	-0.036418	0.038703	0.0667142	0.0132383	-0.0109532	-0.0211391	0.0246974	0.0196044
0.895	0.00747814	0.00668236	-0.0155993	-0.013212	-0.0028669	-0.0243528	-0.023557	-0.0227613	-0.0195782		0.895	0.0578016	-0.0338715	0.0374298	0.0578016	0.00687207	-0.0134997	-0.0287786	0.0234242	0.000505882
0.896	-0.00605	0.00668236	-0.013212	-0.0187824	-0.0068458	-0.0187824	-0.0227613	-0.0084373	0.00429504		0.896	0.0527086	-0.0389645	0.0476157	0.0527086	0.017058	-0.00458707	-0.0134997	0.00687207	0.00305236
0.897	0.00190772	-0.0028669	-0.0211697	-0.0044585	0.00349927	-0.0116204	-0.0148035	-0.0076416	-0.0140077		0.897	0.0425227	-0.0440574	0.0476157	0.0616213	-0.00968002	-0.0287786	-0.0198659	0.011965	0.017058
0.898	-0.0020711	0.00429504	-0.0076416	-0.0004796	-0.0068458	-0.0195782	-0.0187824	-0.0100289	-0.0092331		0.898	0.0246974	-0.0287786	0.0361565	0.0718072	0.00177912	-0.0058603	-0.0198659	0.0145115	0.000505882
0.899	-0.0076416	0.00747814	-0.0148035	-0.0195782	-0.0084373	-0.0187824	-0.0275359	0.00429504	-0.00605		0.899	0.0425227	-0.0567898	0.0463424	0.0718072	0.00814531	-0.0109532	-0.0262321	0.0183312	0.00559883
0.9	0.00429504	0.00349927	-0.0028669	-0.0036627	-0.0124162	-0.0108247	-0.0219655	-0.0163951	-0.0100289		0.9	0.0450692	-0.0478771	0.0463424	0.060348	0.011965	-0.0109532	-0.0211391	0.0196044	0.00941854
0.901	-0.0028669	0.00668236	-0.013212	-0.0100289	0.0027035	-0.0116204	-0.0323105	-0.00605	0.00190772		0.901	0.0450692	-0.0351448	0.038703	0.0756269	0.0221509	-0.0173194	-0.00840678	0.0221509	0.00559883
0.902	0.00906968	0.00349927	-0.0219655	-0.0148035	-0.0227613	-0.0092331	-0.0187824	-0.0116204	-0.00605		0.902	0.038703	-0.0211391	0.0539818	0.0501621	0.00559883	-0.0198659	-0.0300518	0.0234242	0.011965
0.903	0.0027035	-0.0044585	-0.0124162	-0.0148035	-0.0044585	-0.0243528	-0.023557	-0.0012754	0.00429504		0.903	0.0527086	-0.0389645	0.0488889	0.0590748	0.011965	-0.0109532	-0.00840678	0.00687207	0.00559883
0.904	-0.0012754	-0.0068458	-0.0052542	-0.0084373	-0.0036627	-0.0219655	-0.0211697	-0.0116204	-0.0100289		0.904	0.0565283	-0.0313251	0.0463424	0.0578016	0.017058	-0.0173194	-0.0275053	0.0259706	0.00941854
0.905	0.00031618	0.00668236	-0.0163951	-0.0116204	-0.0044585	-0.0148035	-0.0155993	-0.0148035	-0.0068458		0.905	0.043796	-0.0504236	0.0527086	0.0399762	0.0208777	-0.0134997	-0.0134997	0.0361565	0.00559883
0.906	0.00111195	0.00031618	-0.0092331	-0.0028669	-0.0084373	-0.0100289	-0.0227613	-0.0076416	-0.0004796		0.906	0.0425227	-0.0275053	0.0527086	0.0476157	0.00559883	-0.0249589	-0.0236856	0.0234242	0.00687207
0.907	-0.0028669	-0.0036627	-0.0140077	-0.0116204	-0.0036627	-0.0148035	-0.0315148	-0.0163951	-0.0100289		0.907	0.0425227	-0.0338715	0.0501621	0.060348	0.017058	0.000505882	-0.000767356	0.0361565	0.0221509
0.908	0.00509082	0.00190772	-0.0116204	-0.0243528	-0.0044585	-0.0163951	-0.023557	-0.0092331	0.00031618		0.908	0.0705339	-0.0287786	0.0374298	0.0539818	0.017058	-0.0249589	-0.0198659	0.0323368	0.0221509
0.909	-0.013212	0.00429504	-0.0155993	-0.0171908	-0.0020711	-0.0124162	-0.0187824	-0.0140077	-0.0036627		0.909	0.0450692	-0.0275053	0.0488889	0.0565283	0.017058	-0.0058603	-0.0224124	0.0196044	0.00559883
0.91	0.00668236	0.00349927	-0.0108247	-0.0028669	-0.00605	-0.0195782	-0.0283317	-0.0163951	-0.0020711		0.91	0.0514354	-0.0593363	0.0476157	0.0628945	0.0132383	0.00305236	-0.0211391	0.0272439	0.00559883
0.911	0.00190772	0.00588659	-0.013212	-0.0140077	0.00031618	-0.0108247	-0.0315148	-0.0148035	-0.00605		0.911	0.0450692	-0.0325983	0.0450692	0.0565283	0.00687207	-0.0134997	-0.0185927	0.017058	0.00941854
0.912	0.0027035	0.00986546	-0.0100289	-0.0052542	-0.0100289	-0.0179866	-0.0155993	-0.0052542	0.00111195		0.912	0.0527086	-0.0389645	0.0450692	0.065441	0.017058	-0.00840678	-0.0160462	0.0272439	0.0106918
0.913	-0.0052542	-0.0068458	-0.0084373	-0.013212	-0.0076416	-0.013212	-0.023557	-0.0044585	-0.0020711		0.913	0.0539818	-0.0415109	0.0501621	0.0616213	0.00941854	-0.0249589	-0.00840678	0.011965	0.017058
0.914	0.00111195	0.00827391	-0.0267401	-0.0148035	-0.0068458	-0.0187824	-0.0187824	-0.0092331	-0.0084373		0.914	0.043796	-0.0389645	0.0412495	0.0539818	0.0221509	-0.000767356	-0.0224124	0.017058	0.0157847
0.915	0.00349927	-0.0068458	-0.0052542	-0.013212	-0.0116204	-0.0140077	-0.0211697	-0.0195782	0.00190772		0.915	0.0552551	-0.0262321	0.043796	0.0692607	0.017058	-0.0122265	-0.0185927	0.00305236	0.011965
0.916	-0.0084373	0.00111195	-0.013212	-0.0124162	-0.0076416	-0.0084373	-0.0243528	-0.0092331	-0.0108247		0.916	0.0527086	-0.0478771	0.0450692	0.0641677	0.0106918	-0.0134997	-0.0058603	0.00814531	0.0323368
0.917	-0.0052542	0.00031618	-0.0187824	-0.0155993	-0.00605	-0.0148035	-0.0211697	-0.0076416	-0.0036627		0.917	0.0628945	-0.0427842	0.0501621	0.0399762	0.0259706	-0.00840678	-0.0109532	0.017058	0.0234242
0.918	0.00190772	0.00031618	-0.0155993	-0.0068458	0.0027035	-0.023557	-0.0219655	-0.0052542	0.00031618		0.918	0.0514354	-0.0427842	0.0310636	0.0628945	0.0348833	-0.0287786	-0.0198659	0.011965	0.0196044
0.919	0.00190772	0.0027035	-0.0140077	-0.0100289	-0.0116204	-0.0052542	-0.0148035	-0.0116204	-0.00605		0.919	0.0399762	-0.0249589	0.0578016	0.0578016	0.00559883	-0.0173194	-0.00968002	0.011965	0.0145115
0.92	0.00588659	-0.00605	-0.0195782	-0.0124162	-0.0068458	-0.0163951	-0.0259443	-0.0108247	-0.0028669		0.92	0.0514354	-0.0351448	0.043796	0.0539818	0.0246974	-0.00204059	-0.0211391	0.0145115	0.0106918
0.921	0.00509082	-0.0036627	-0.0195782	-0.0187824	-0.0068458	-0.0092331	-0.0251486	-0.0155993	0.00509082		0.921	0.0527086	-0.0198659	0.0463424	0.0730804	0.00941854	-0.0122265	-0.0122265	0.00559883	0.0297903
0.922	-0.0076416	-0.0004796	-0.0116204	-0.0195782	-0.0020711	-0.0211697	-0.023557	-0.0052542	-0.0004796		0.922	0.0539818	-0.0325983	0.0399762	0.065441	0.0221509	-0.00331383	-0.00204059	-0.00331383	0.0157847
0.923	-0.0044585	-0.0004796	-0.0052542	-0.0108247	-0.0036627	-0.0227613	-0.0148035	-0.0052542	-0.0052542		0.923	0.043796	-0.0389645	0.0501621	0.0374298	0.0348833	-0.00204059	-0.00968002	0.00941854	0.0412495
0.924	-0.0004796	0.00429504	-0.0108247	-0.0020711	-0.0028669	-0.0163951	-0.0179866	-0.0124162	-0.0020711		0.924	0.0552551	-0.0338715	0.0425227	0.0476157	0.0399762	-0.0198659	-0.0173194	0.0234242	0.00941854
0.925	-0.0012754	0.00747814	-0.0195782	-0.0092331	0.00349927	-0.0163951	-0.0243528	-0.0116204	-0.0148035		0.925	0.0539818	-0.0325983	0.0450692	0.060348	0.00305236	-0.0109532	-0.0160462	0.0348833	0.0106918
0.926	-0.0004796	0.00111195	-0.00605	-0.0084373	-0.013212	-0.0124162	-0.0179866	-0.013212	-0.0084373		0.926	0.0425227	-0.0185927	0.0539818	0.0412495	0.0157847	-0.0160462	-0.0351448	0.0106918	0.017058
0.927	0.00429504	-0.0004796	-0.0092331	-0.0203739	-0.0052542	-0.0140077	-0.0187824	-0.0116204	-0.0100289		0.927	0.0399762	-0.0440574	0.0514354	0.0565283	0.0310636	-0.00458707	-0.0134997	0.017058	0.0145115
0.928	-0.0004796	-0.0028669	-0.0148035	-0.0092331	-0.0116204	-0.0163951	-0.0339021	-0.0203739	-0.0044585		0.928	0.0628945	-0.0516969	0.0399762	0.0488889	0.0323368	-0.00204059	0.00432559	0.0196044	0.0208777
0.929	-0.0052542	0.00747814	-0.0195782	-0.0163951	-0.0084373	-0.0171908	-0.0155993	-0.0108247	0.00429504		0.929	0.0450692	-0.036418	0.0552551	0.0679875	0.0157847	-0.0134997	-0.00840678	0.00687207	0.0272439
0.93	-0.0084373	0.00111195	-0.0140077	-0.0163951	-0.0012754	-0.0163951	-0.0179866	-0.0148035	-0.0108247		0.93	0.0692607	-0.0415109	0.0425227	0.0463424	0.0221509	0.00177912	-0.0262321	0.0183312	0.0132383
0.931	0.00031618	-0.0012754	-0.0108247	-0.0084373	-0.0028669	-0.0140077	-0.0179866	-0.0148035	-0.0020711		0.931	0.0450692	-0.0376912	0.0616213	0.0565283	0.0106918	0.000505882	-0.0160462	0.0196044	0.0132383
0.932	0.00111195	0.00111195	-0.0148035	-0.0092331	-0.0036627	-0.0148035	-0.0251486	-0.0108247	-0.0084373		0.932	0.0514354	-0.0338715	0.0578016	0.0488889	0.00814531	-0.0058603	-0.0058603	0.0106918	0.0374298
0.933	-0.0028669	0.00111195	-0.0092331	-0.013212	-0.0116204	-0.0084373	-0.0219655	-0.0108247	0.00031618		0.933	0.0463424	-0.0338715	0.043796	0.0514354	0.0208777	-0.00713354	-0.00331383	0.0132383	0.017058
0.934	-0.0020711	0.00349927	-0.00605	-0.0020711	0.00031618	-0.0211697	-0.0267401	-0.0203739	-0.0036627		0.934	0.0514354	-0.0249589	0.0641677	0.0527086	0.0221509	-0.000767356	-0.0313251	0.0234242	0.0196044
0.935	-0.0076416	0.00906968	-0.0171908	-0.0227613	-0.0028669	-0.0148035	-0.0155993	-0.0124162	-0.0068458		0.935	0.0361565	-0.0415109	0.0463424	0.0578016	0.0145115	-0.0198659	-0.0185927	0.0246974	0.0361565
0.936	0.00429504	0.00031618	-0.013212	-0.0124162	-0.0036627	-0.0267401	-0.0140077	-0.0092331	0.00827391		0.936	0.0425227	-0.0466039	0.0476157	0.0679875	0.00687207	-0.0211391	-0.0198659	0.00177912	0.0183312
0.937	0.00429504	0.0027035	-0.0076416	-0.0116204	-0.0076416	-0.0124162	-0.0148035	-0.0100289	-0.0076416		0.937	0.0374298	-0.0198659	0.0527086	0.0514354	0.017058	-0.00204059	-0.0313251	0.0234242	0.0221509
0.938	0.00190772	-0.0076416	-0.0140077	-0.0195782	-0.0052542	-0.0148035	-0.0163951	-0.0163951	-0.0044585		0.938	0.043796	-0.0440574	0.0463424	0.0552551	0.0132383	-0.0300518	-0.0300518	0.0234242	0.0221509
0.939	0.0027035	0.0027035	-0.00605	-0.0068458	-0.0036627	-0.0092331	-0.0203739	-0.0028669	0.00111195		0.939	0.0628945	-0.0262321	0.0590748	0.0641677	0.011965	-0.0185927	-0.0300518	0.017058	0.011965
0.94	-0.00605	-0.0044585	-0.0076416	-0.0092331	-0.0124162	-0.0155993	-0.0267401	-0.0251486	-0.013212		0.94	0.0552551	-0.0338715	0.0514354	0.0539818	0.0310636	-0.0134997	-0.0160462	-0.00204059	0.00687207
0.941	0.00031618	0.00588659	-0.0163951	-0.0179866	-0.0004796	-0.0116204	-0.0187824	-0.0092331	0.00031618		0.941	0.043796	-0.036418	0.0578016	0.0590748	0.017058	-0.0160462	-0.0185927	0.0234242	0.00814531
0.942	0.00588659	0.00509082	-0.0092331	-0.0052542	-0.0012754	-0.0227613	-0.0171908	-0.0092331	-0.00605		0.942	0.0527086	-0.0376912	0.043796	0.0501621	0.017058	-0.0185927	-0.0275053	0.0145115	0.0221509
0.943	-0.0084373	-0.0052542	-0.0148035	-0.0148035	-0.0020711	-0.0195782	-0.0267401	-0.0227613	-0.0148035		0.943	0.0450692	-0.0478771	0.0858128	0.043796	0.0106918	-0.0198659	-0.0211391	0.0323368	0.0145115
0.944	0.00509082	0.00509082	-0.0108247	-0.0140077	-0.0020711	-0.0140077	-0.0195782	-0.0076416	-0.0092331		0.944	0.0476157	-0.0427842	0.0578016	0.0539818	0.017058	-0.0134997	-0.0287786	0.0285171	0.0132383
0.945	-0.0068458	0.00509082	-0.0068458	-0.0092331	-0.0084373	-0.0140077	-0.0219655	-0.0140077	-0.0020711		0.945	0.0412495	-0.0325983	0.0501621	0.0488889	0.00687207	0.00305236	-0.0313251	0.0285171	0.0157847
0.946	0.00906968	0.00747814	-0.0100289	-0.0076416	0.00190772	-0.0148035	-0.013212	-0.0148035	-0.0100289		0.946	0.0463424	-0.0478771	0.0514354	0.0527086	-0.000767356	-0.0224124	-0.0275053	0.017058	0.0323368
0.947	-0.0004796	0.00986546	-0.0124162	-0.0116204	-0.0012754	-0.0283317	-0.0203739	-0.0187824	-0.0052542		0.947	0.043796	-0.0287786	0.0730804	0.0641677	0.0145115	-0.0134997	-0.0185927	0.0272439	0.017058
0.948	0.0027035	-0.0044585	-0.0108247	-0.013212	-0.0140077	-0.0227613	-0.0203739	-0.0108247	-0.0052542		0.948	0.0450692	-0.0415109	0.0527086	0.0565283	0.0145115	0.000505882	-0.0402377	0.0234242	0.0196044
0.949	0.00588659	-0.0076416	-0.0052542	-0.0171908	-0.00605	-0.0116204	-0.0211697	-0.0163951	0.00349927		0.949	0.0527086	-0.0287786	0.0501621	0.0628945	0.0157847	-0.0109532	-0.0427842	0.0196044	0.00432559
0.95	-0.0020711	0.0027035	-0.0227613	-0.0116204	-0.00605	-0.0068458	-0.0163951	-0.0052542	-0.0155993		0.95	0.0476157	-0.0440574	0.0641677	0.0463424	0.00814531	-0.0185927	-0.0198659	0.0246974	0.00177912
0.951	-0.00605	-0.0020711	-0.0084373	-0.0044585	0.00429504	-0.0211697	-0.0211697	-0.0187824	-0.0155993		0.951	0.0336101	-0.0275053	0.043796	0.0450692	-0.00713354	-0.0109532	-0.0249589	0.0145115	-0.00458707
0.952	-0.0004796	-0.0004796	-0.0155993	-0.0052542	-0.0020711	-0.0171908	-0.0283317	-0.0155993	0.00349927		0.952	0.0450692	-0.0427842	0.0514354	0.0476157	0.00559883	-0.0185927	-0.0236856	0.017058	0.00814531
0.953	-0.00605	0.00668236	-0.0116204	-0.0148035	-0.0004796	-0.0148035	-0.0171908	-0.0068458	-0.0020711		0.953	0.0348833	-0.0402377	0.0616213	0.0501621	0.0348833	-0.000767356	-0.036418	0.0183312	0.00814531
0.954	0.00190772	0.00031618	-0.00605	-0.0116204	-0.0036627	-0.0195782	-0.0148035	-0.0148035	-0.0020711		0.954	0.0196044	-0.0491504	0.0527086	0.0565283	0.011965	0.00177912	-0.0134997	0.0208777	-0.00204059
0.955	0.00429504	-0.0036627	-0.0052542	-0.0163951	-0.0044585	-0.0100289	-0.0219655	-0.0100289	-0.0155993		0.955	0.0374298	-0.0376912	0.0527086	0.0590748	0.000505882	-0.0249589	-0.0351448	0.017058	0.017058
0.956	0.0027035	0.00349927	-0.0084373	-0.0140077	-0.0148035	-0.0187824	-0.0346979	-0.013212	0.00031618		0.956	0.0412495	-0.0287786	0.0679875	0.0488889	0.0297903	-0.0134997	-0.0236856	0.0272439	0.00177912
0.957	0.00429504	0.00827391	-0.0219655	-0.0100289	-0.0028669	-0.0100289	-0.0116204	-0.0219655	-0.0092331		0.957	0.0336101	-0.0211391	0.0527086	0.0463424	0.00941854	-0.0262321	-0.0300518	0.0221509	-0.000767356
0.958	-0.0020711	0.0122528	-0.0052542	-0.0116204	-0.00605	-0.0155993	-0.0148035	-0.0195782	-0.0108247		0.958	0.0361565	-0.0402377	0.0514354	0.0590748	-0.00204059	-0.0236856	-0.0313251	0.00687207	0.0183312
0.959	-0.0028669	0.0027035	-0.0084373	-0.0068458	-0.0076416	-0.0116204	-0.0291274	-0.0084373	-0.0108247		0.959	0.0285171	-0.0440574	0.065441	0.043796	0.017058	-0.0058603	-0.0491504	0.017058	0.00559883
0.96	0.00190772	-0.0036627	-0.0092331	-0.0148035	-0.0036627	-0.0227613	-0.0211697	-0.013212	-0.0100289		0.96	0.0412495	-0.0478771	0.0412495	0.0527086	0.011965	-0.0313251	-0.0529701	0.0145115	0.017058
0.961	-0.0020711	0.00747814	-0.0028669	-0.0179866	-0.0020711	-0.0195782	-0.0148035	-0.0076416	0.0027035		0.961	0.0285171	-0.0313251	0.0412495	0.0552551	0.0246974	-0.0185927	-0.0236856	0.0132383	0.000505882
0.962	-0.0052542	0.00429504	-0.0219655	-0.00605	-0.0052542	-0.0116204	-0.0227613	-0.0148035	-0.0084373		0.962	0.0259706	-0.036418	0.0527086	0.0463424	0.011965	-0.0173194	-0.0262321	0.017058	-0.000767356
0.963	0.00668236	0.0027035	-0.0052542	-0.0068458	-0.00605	-0.0195782	-0.0155993	-0.0108247	-0.0020711		0.963	0.0374298	-0.0415109	0.0692607	0.0399762	0.00559883	-0.00968002	-0.0262321	0.00687207	0.00687207
0.964	-0.0100289	0.00429504	-0.0084373	-0.0195782	-0.0092331	-0.0148035	-0.0179866	-0.013212	-0.0084373		0.964	0.0348833	-0.0466039	0.065441	0.0488889	0.00432559	-0.0160462	-0.0287786	0.000505882	0.0183312
0.965	0.00031618	0.00827391	-0.0076416	-0.0203739	-0.0028669	-0.0267401	-0.0251486	-0.0052542	-0.0124162		0.965	0.0399762	-0.0427842	0.0590748	0.0488889	-0.0058603	-0.0198659	-0.0300518	0.0221509	-0.00840678
0.966	-0.0044585	0.0027035	-0.0092331	-0.0148035	-0.0020711	-0.0163951	-0.0227613	-0.0195782	0.00111195		0.966	0.0348833	-0.0160462	0.0527086	0.0527086	0.000505882	-0.0287786	-0.0300518	0.0246974	0.00687207
0.967	0.00747814	0.00111195	-0.013212	-0.0171908	-0.0068458	-0.0171908	-0.0275359	-0.0155993	-0.0084373		0.967	0.0336101	-0.0351448	0.0565283	0.0552551	0.00559883	-0.0262321	-0.0325983	0.00687207	0.00941854
0.968	-0.0028669	0.00429504	-0.0052542	-0.0044585	-0.0020711	-0.0195782	-0.0187824	-0.0084373	0.00111195		0.968	0.0463424	-0.0338715	0.0412495	0.0412495	-0.00458707	-0.0160462	-0.036418	0.00687207	-0.00968002
0.969	-0.0036627	0.00986546	-0.0116204	-0.0084373	-0.0084373	-0.0203739	-0.0203739	-0.0187824	0.00031618		0.969	0.0425227	-0.0415109	0.0425227	0.0578016	-0.00968002	-0.0109532	-0.0275053	0.0221509	0.00177912
0.97	0.00190772	-0.0028669	-0.013212	-0.0108247	-0.0044585	-0.0211697	-0.023557	-0.0140077	-0.0100289		0.97	0.0310636	-0.0325983	0.0323368	0.0450692	0.0106918	-0.00840678	-0.0325983	0.0157847	-0.00331383
0.971	-0.0028669	0.00509082	-0.0052542	-0.0052542	-0.0020711	-0.0163951	-0.0283317	-0.0187824	-0.0076416		0.971	0.0310636	-0.0453307	0.0463424	0.0539818	0.0132383	-0.0211391	-0.0275053	0.0132383	0.0145115
0.972	-0.0012754	-0.00605	-0.0028669	-0.0100289	-0.0084373	-0.0148035	-0.030719	-0.0211697	-0.0020711		0.972	0.043796	-0.0275053	0.0463424	0.0527086	0.00814531	-0.014773	-0.0402377	0.00559883	0.017058
0.973	0.00509082	0.00031618	-0.0092331	-0.0124162	-0.0052542	-0.0179866	-0.0116204	-0.0068458	-0.0124162		0.973	0.0234242	-0.0478771	0.0361565	0.0374298	0.0106918	-0.00331383	-0.0134997	0.00687207	0.0106918
0.974	-0.0044585	-0.0004796	-0.00605	-0.00605	0.00349927	-0.013212	-0.0211697	-0.0108247	-0.0068458		0.974	0.0323368	-0.0249589	0.0514354	0.0501621	0.0145115	-0.0325983	-0.0402377	0.017058	0.00177912
0.975	0.00509082	0.00429504	-0.013212	-0.0140077	-0.0148035	-0.0219655	-0.0211697	-0.0084373	-0.0020711		0.975	0.0425227	-0.0478771	0.0348833	0.0463424	0.0145115	-0.0287786	-0.0262321	0.00814531	0.00814531
0.976	0.00111195	0.00588659	-0.0140077	-0.0195782	-0.0004796	-0.0116204	-0.0267401	-0.0108247	-0.0012754		0.976	0.0221509	-0.0466039	0.0399762	0.0488889	0.00177912	-0.0211391	-0.0236856	0.00687207	0.0106918
0.977	0.00031618	0.00827391	-0.0171908	-0.0124162	-0.0004796	-0.0267401	-0.0243528	-0.0140077	-0.0148035		0.977	0.0297903	-0.014773	0.0425227	0.0539818	0.00687207	-0.0376912	-0.0300518	0.0145115	0.0132383
0.978	-0.0036627	0.00429504	-0.0100289	-0.0171908	-0.0020711	-0.0148035	-0.0267401	-0.0140077	0.0106612		0.978	0.0285171	-0.0427842	0.0539818	0.0692607	0.00687207	-0.00840678	-0.0300518	0.011965	0.00687207
0.979	0.00190772	0.00111195	-0.013212	-0.0148035	-0.0068458	-0.0124162	-0.0076416	-0.0219655	-0.0076416		0.979	0.0285171	-0.0504236	0.0476157	0.0425227	-0.00204059	-0.0275053	-0.0555166	0.00941854	-0.00331383
0.98	-0.0012754	-0.0012754	-0.0140077	-0.0116204	-0.0052542	-0.0163951	-0.0275359	-0.0171908	-0.0004796		0.98	0.0310636	-0.0440574	0.0501621	0.0412495	0.0106918	-0.0211391	-0.0262321	0.00814531	0.0196044
0.981	0.00111195	0.00509082	-0.0243528	-0.0108247	-0.0036627	-0.0116204	-0.0251486	-0.0108247	-0.0076416		0.981	0.0272439	-0.0440574	0.038703	0.0527086	0.00687207	-0.014773	-0.0287786	0.00559883	0.0106918
0.982	-0.0020711	0.00349927	-0.0203739	-0.0100289	-0.0124162	-0.0195782	-0.0203739	-0.0163951	0.00190772		0.982	0.0196044	-0.0300518	0.0476157	0.0476157	0.00941854	-0.0351448	-0.014773	-0.0109532	0.00305236
0.983	0.00429504	-0.0012754	-0.0068458	-0.0116204	-0.0092331	-0.0116204	-0.0187824	-0.0100289	-0.0020711		0.983	0.0348833	-0.0338715	0.0374298	0.0399762	0.00559883	-0.014773	-0.0262321	0.0132383	0.0272439
0.984	-0.0068458	0.00509082	-0.0076416	-0.0219655	-0.0092331	-0.0148035	-0.0179866	-0.0171908	-0.0044585		0.984	0.0323368	-0.0478771	0.0527086	0.0450692	0.00687207	-0.0211391	-0.0338715	0.0208777	0.0132383
0.985	0.00429504	-0.0044585	-0.0116204	-0.0148035	-0.0092331	-0.0163951	-0.0163951	-0.0100289	-0.0020711		0.985	0.0425227	-0.0338715	0.0616213	0.0463424	0.00432559	-0.0376912	-0.0287786	0.0145115	0.0132383
0.986	-0.0052542	-0.0020711	-0.0100289	-0.0012754	0.00190772	-0.0171908	-0.0195782	-0.0155993	-0.0100289		0.986	0.0412495	-0.036418	0.0552551	0.0501621	0.000505882	-0.0287786	-0.0313251	0.00559883	0.0132383
0.987	0.0106612	-0.0028669	-0.0124162	-0.0108247	-0.0108247	-0.0195782	-0.0227613	-0.0155993	-0.0004796		0.987	0.0361565	-0.0478771	0.0578016	0.0463424	0.0145115	-0.0058603	-0.0313251	0.0196044	0.000505882
0.988	-0.0012754	0.00588659	-0.0179866	-0.0092331	-0.0100289	-0.0187824	-0.0211697	-0.0171908	-0.0052542		0.988	0.0183312	-0.0300518	0.0858128	0.0501621	-0.00331383	-0.0198659	-0.0542433	0.0106918	0.017058
0.989	-0.0036627	0.00429504	-0.0068458	-0.0203739	-0.0092331	-0.0148035	-0.023557	-0.0124162	-0.0116204		0.989	0.0310636	-0.0351448	0.0616213	0.0450692	0.00177912	-0.0453307	-0.0529701	0.011965	0.0145115
0.99	0.0027035	0.00588659	-0.0044585	-0.0092331	-0.0036627	-0.0163951	-0.0243528	-0.0076416	-0.0020711		0.99	0.0399762	-0.0275053	0.0628945	0.0527086	0.00687207	-0.014773	-0.0453307	0.0145115	0.00177912
0.991	-0.0052542	-0.0076416	-0.0155993	-0.00605	-0.0020711	-0.023557	-0.0251486	-0.0195782	-0.0004796		0.991	0.0310636	-0.0389645	0.0590748	0.0450692	-0.014773	-0.0236856	-0.0389645	-0.00331383	0.00305236
0.992	0.00111195	0.00349927	-0.0155993	-0.0155993	-0.0020711	-0.0163951	-0.0251486	-0.0076416	-0.0036627		0.992	0.0208777	-0.0529701	0.0565283	0.0501621	-0.00331383	-0.0211391	-0.0491504	0.011965	0.017058
0.993	0.00429504	0.00429504	-0.0092331	-0.0100289	-0.0068458	-0.0116204	-0.023557	-0.013212	-0.0052542		0.993	0.0272439	-0.036418	0.065441	0.0272439	-0.00968002	-0.0249589	-0.0415109	-0.014773	0.00941854
0.994	-0.0020711	0.00827391	-0.0155993	-0.0084373	-0.013212	-0.0203739	-0.0124162	-0.0187824	-0.0052542		0.994	0.0208777	-0.0351448	0.0667142	0.0539818	0.011965	-0.0262321	-0.0262321	-0.00713354	0.0208777
0.995	-0.0004796	-0.0052542	-0.0052542	-0.0108247	-0.0076416	-0.0155993	-0.0243528	-0.0116204	-0.0068458		0.995	0.0234242	-0.0287786	0.0527086	0.0463424	0.0157847	-0.0262321	-0.0440574	0.0106918	0.00687207
0.996	0.00031618	0.00668236	-0.013212	-0.0108247	-0.0108247	-0.0124162	-0.0108247	-0.0187824	-0.0004796		0.996	0.0208777	-0.0440574	0.0412495	0.0514354	0.0183312	-0.0198659	-0.0491504	-0.00840678	0.017058
0.997	0.00509082	-0.0004796	-0.0219655	-0.0084373	-0.00605	-0.0155993	-0.0227613	-0.0148035	-0.0028669		0.997	0.0183312	-0.0529701	0.038703	0.0578016	-0.00331383	-0.0262321	-0.0262321	0.00687207	0.0157847
0.998	-0.0028669	0.00429504	-0.0195782	-0.013212	-0.0155993	-0.0195782	-0.0124162	-0.0108247	-0.0068458		0.998	0.0208777	-0.0415109	0.0590748	0.0590748	0.00687207	-0.0224124	-0.0491504	-0.00331383	-0.00204059
0.999	-0.0020711	-0.0004796	-0.0084373	-0.0163951	-0.013212	-0.0171908	-0.0171908	-0.0100289	0.00111195		0.999	0.017058	-0.0491504	0.0552551	0.0628945	0.011965	-0.0198659	-0.036418	-0.0134997	0.00305236
1	-0.0044585	0.00349927	0.00031618	-0.0044585	-0.0076416	-0.0171908	-0.0195782	-0.0116204	-0.0076416		1	0.0106918	-0.036418	0.0514354	0.0527086	0.00687207	-0.0249589	-0.00713354	0.00305236	0.0234242
1.001	-0.0052542	0.00111195	-0.0179866	-0.0036627	-0.00605	-0.0203739	-0.0219655	-0.0124162	-0.0052542		1.001	0.0361565	-0.0427842	0.0501621	0.0641677	0.011965	-0.0287786	-0.0402377	0.0106918	-0.00713354
1.002	0.00190772	0.00429504	-0.013212	-0.0076416	0.00190772	-0.0219655	-0.013212	-0.0148035	-0.0108247		1.002	0.0221509	-0.0440574	0.0488889	0.0679875	0.017058	-0.0389645	-0.0325983	-0.00840678	0.0106918
1.003	-0.0028669	0.00747814	-0.0187824	-0.0100289	-0.0028669	-0.0116204	-0.0251486	-0.0211697	-0.0004796		1.003	0.0272439	-0.0440574	0.0488889	0.0323368	-0.00331383	-0.0249589	-0.0185927	0.00687207	-0.00204059
1.004	-0.0092331	0.00111195	-0.00605	-0.013212	-0.0116204	-0.0084373	-0.0211697	-0.0116204	-0.0052542		1.004	0.00177912	-0.0516969	0.0476157	0.0539818	0.00941854	-0.0236856	-0.0338715	0.00305236	0.0132383
1.005	-0.0219655	0.00509082	-0.0092331	-0.0148035	0.00349927	-0.0203739	-0.023557	0.00031618	-0.00605		1.005	0.0450692	-0.0325983	0.0794466	0.0628945	0.00687207	-0.0185927	-0.0198659	0.011965	0.00941854
1.006	-0.0028669	0.00429504	-0.0163951	-0.0108247	-0.0084373	-0.0203739	-0.0187824	-0.0116204	-0.00605		1.006	0.0488889	-0.0389645	0.0858128	0.0718072	0.0157847	-0.00331383	-0.0224124	0.00687207	0.0196044
1.007	-0.0076416	0.00509082	-0.0028669	-0.0084373	-0.013212	-0.0155993	-0.0140077	-0.0124162	-0.0100289		1.007	0.0348833	-0.0440574	0.0781734	0.0705339	0.0399762	0.00687207	-0.0236856	0.0348833	0.0310636
1.008	0.0130486	0.00190772	-0.0004796	-0.0179866	0.00349927	-0.0124162	-0.0116204	-0.0092331	-0.0036627		1.008	0.0552551	-0.0058603	0.0845395	0.0718072	0.0259706	-0.000767356	-0.0185927	0.0157847	0.0336101
1.009	0.00668236	-0.0004796	-0.0052542	-0.0148035	-0.0092331	-0.0084373	-0.0076416	-0.0203739	-0.00605		1.009	0.0412495	-0.0185927	0.0909057	0.0628945	0.011965	0.0106918	-0.0300518	0.0196044	0.0234242
1.01	0.00747814	0.0027035	-0.0187824	-0.0116204	-0.0068458	-0.0203739	-0.0084373	0.00190772	-0.0028669		1.01	0.038703	-0.00204059	0.087086	0.0730804	0.0323368	-0.0211391	-0.0224124	0.0196044	0.00432559
1.011	-0.0052542	-0.0012754	-0.0100289	-0.0084373	-0.0020711	-0.0275359	-0.0195782	-0.0100289	-0.0020711		1.011	0.0323368	-0.00968002	0.0756269	0.0730804	0.017058	-0.000767356	-0.0249589	0.0157847	0.017058
1.012	-0.0044585	0.00111195	-0.0084373	-0.0084373	-0.013212	-0.013212	-0.0195782	-0.0163951	0.00429504		1.012	0.0476157	-0.0249589	0.0667142	0.060348	0.0272439	-0.00713354	-0.0198659	0.0196044	0.0259706
1.013	0.00190772	0.00429504	0.00111195	-0.0020711	0.0027035	-0.0187824	-0.0243528	-0.0195782	0.00111195		1.013	0.0323368	-0.0325983	0.0909057	0.0527086	0.0145115	-0.00458707	-0.0109532	0.0157847	0.0221509
1.014	0.00031618	0.00986546	-0.0116204	-0.0076416	-0.0044585	-0.0163951	-0.0179866	-0.0100289	-0.0084373		1.014	0.0323368	-0.0300518	0.0832663	0.0692607	0.00687207	-0.0058603	-0.0109532	0.0221509	0.0336101
1.015	0.00429504	0.00429504	-0.0171908	-0.0116204	-0.0171908	-0.0140077	-0.023557	-0.0068458	-0.0044585		1.015	0.0463424	-0.0262321	0.0883593	0.0628945	0.0132383	0.00177912	-0.0134997	0.0221509	0.0234242
1.016	0.00429504	0.00429504	-0.0084373	-0.0148035	0.00190772	-0.0140077	-0.0211697	-0.0108247	-0.0140077		1.016	0.0514354	-0.0198659	0.104911	0.0845395	0.0183312	0.00687207	-0.00204059	0.017058	0.0234242
1.017	0.00111195	-0.0108247	-0.0084373	-0.0052542	0.00429504	-0.0116204	-0.0052542	0.00031618	-0.0076416		1.017	0.0412495	-0.0160462	0.0845395	0.0845395	0.0297903	-0.0134997	-0.014773	0.0336101	0.0374298
1.018	0.00111195	0.00906968	-0.0092331	-0.0076416	-0.0044585	-0.0108247	-0.013212	-0.00605	0.00349927		1.018	0.0488889	-0.0185927	0.116371	0.0858128	0.0196044	-0.0122265	-0.00331383	0.0246974	0.0221509
1.019	0.00747814	0.00111195	-0.0084373	-0.013212	-0.0036627	-0.0076416	-0.013212	0.00031618	-0.0052542		1.019	0.0348833	-0.00458707	0.113824	0.108731	0.0272439	0.00559883	-0.0109532	0.0463424	0.0412495
1.02	0.00747814	-0.0004796	-0.0068458	-0.0171908	-0.0004796	-0.0052542	-0.0195782	-0.0036627	0.00668236		1.02	0.0501621	-0.014773	0.0909057	0.0985451	0.0501621	0.0259706	-0.00204059	0.0425227	0.060348
1.021	-0.0148035	0.00906968	-0.0084373	-0.0044585	-0.0068458	-0.0092331	-0.0219655	-0.0100289	-0.0052542		1.021	0.0539818	-0.00204059	0.130376	0.0985451	0.0476157	0.00687207	0.00432559	0.0501621	0.0374298
1.022	0.00588659	0.00986546	-0.0084373	-0.0116204	0.00190772	-0.013212	-0.0179866	0.00111195	0.00986546		1.022	0.0679875	-0.0058603	0.110004	0.107458	0.0323368	0.0132383	0.011965	0.0297903	0.038703
1.023	0.00349927	0.0027035	-0.013212	-0.0108247	0.00429504	-0.0171908	-0.0108247	-0.0028669	-0.0004796		1.023	0.065441	-0.000767356	0.136742	0.104911	0.0425227	0.0310636	0.000505882	0.0565283	0.038703
1.024	0.00429504	0.00349927	-0.0068458	0.00509082	0.0027035	-0.0012754	-0.0084373	-0.0076416	-0.0068458		1.024	0.0488889	-0.00968002	0.148201	0.0934522	0.0628945	0.0221509	0.0106918	0.0590748	0.0361565
1.025	0.00349927	-0.0004796	-0.0100289	-0.0084373	-0.0020711	-0.0108247	-0.0076416	-0.0036627	0.0027035		1.025	0.0628945	-0.00331383	0.16348	0.103638	0.0718072	0.0285171	0.00941854	0.0463424	0.0501621
1.026	0.00031618	0.0106612	-0.0068458	-0.0044585	0.00349927	-0.0004796	-0.00605	-0.0012754	0.00349927		1.026	0.0552551	0.0106918	0.182579	0.121463	0.060348	0.0336101	0.00941854	0.0705339	0.060348
1.027	0.0138443	0.00906968	-0.0036627	-0.0084373	0.00588659	-0.0124162	-0.0140077	0.00349927	0.00747814		1.027	0.0781734	0.0157847	0.164753	0.136742	0.0705339	0.0336101	0.0246974	0.0832663	0.0590748
1.028	0.011457	0.018619	-0.0100289	-0.0068458	-0.0012754	-0.0068458	-0.0171908	-0.0084373	0.00429504		1.028	0.0819931	0.017058	0.162207	0.117644	0.065441	0.0361565	0.0208777	0.0781734	0.0297903
1.029	-0.0052542	0.0027035	-0.013212	-0.0044585	0.0106612	-0.0036627	-0.0140077	0.00031618	0.00429504		1.029	0.0679875	0.0145115	0.153294	0.134196	0.0616213	0.0527086	0.0259706	0.0858128	0.0272439
1.03	0.00349927	0.0170274	-0.0092331	-0.00605	-0.0028669	-0.013212	-0.013212	0.00031618	0.00827391		1.03	0.0781734	0.0323368	0.150748	0.136742	0.0578016	0.0259706	0.0246974	0.0641677	0.0488889
1.031	0.00668236	0.00906968	-0.0108247	-0.0044585	0.00031618	-0.0052542	-0.0052542	-0.0100289	0.0138443		1.031	0.0718072	0.00687207	0.159661	0.12401	0.0514354	0.0323368	0.00687207	0.0832663	0.0514354
1.032	-0.0028669	0.00906968	-0.0116204	-0.0092331	-0.00605	-0.0163951	-0.00605	0.00429504	0.00747814		1.032	0.0730804	0.0259706	0.154568	0.112551	0.0616213	0.043796	0.0310636	0.0641677	0.0730804
1.033	0.0106612	0.0170274	-0.0124162	-0.0124162	-0.0020711	-0.0052542	-0.0116204	-0.0052542	0.0122528		1.033	0.0794466	0.00687207	0.144382	0.144382	0.0450692	0.0412495	0.0234242	0.0412495	0.0514354
1.034	0.0170274	0.00111195	-0.0012754	-0.0012754	0.00827391	-0.0068458	-0.0092331	-0.0076416	0.0122528		1.034	0.0463424	0.0259706	0.154568	0.129103	0.0667142	0.0348833	0.0246974	0.0667142	0.0616213
1.035	0.011457	0.0138443	-0.00605	-0.0020711	0.00429504	-0.0028669	-0.0028669	-0.0108247	0.00429504		1.035	0.0794466	0.017058	0.138016	0.12783	0.0641677	0.0463424	0.017058	0.0692607	0.065441
1.036	0.00986546	-0.0020711	0.00111195	0.0027035	-0.0052542	-0.0124162	-0.0076416	-0.0076416	-0.0004796		1.036	0.0667142	0.017058	0.148201	0.12019	0.0501621	0.0399762	0.0145115	0.0488889	0.0476157
1.037	-0.0012754	0.0178232	-0.0068458	-0.0084373	-0.0036627	-0.0124162	-0.0116204	-0.0076416	0.0130486		1.037	0.0769001	0.0323368	0.155841	0.12401	0.0641677	0.0323368	0.0145115	0.0781734	0.0552551
1.038	0.00588659	0.0130486	-0.0068458	-0.0036627	0.00349927	-0.00605	-0.0044585	-0.0020711	0.0130486		1.038	0.0628945	0.00687207	0.153294	0.130376	0.0527086	0.0246974	0.0246974	0.0590748	0.0832663
1.039	0.00906968	0.00986546	-0.00605	-0.0020711	-0.0004796	0.0027035	-0.0227613	0.00588659	0.00986546		1.039	0.0781734	0.00305236	0.160934	0.118917	0.0552551	0.0348833	0.0145115	0.0743536	0.0679875
1.04	0.00906968	0.0130486	-0.0084373	-0.0020711	0.00429504	-0.0124162	-0.00605	-0.0076416	-0.0028669		1.04	0.0628945	0.0157847	0.145655	0.118917	0.0565283	0.0259706	0.0157847	0.0641677	0.0743536
1.041	0.0106612	0.0146401	0.00111195	-0.0140077	-0.0084373	-0.0012754	-0.0012754	-0.00605	0.0122528		1.041	0.0679875	0.00432559	0.12783	0.116371	0.0565283	0.0246974	0.0272439	0.0501621	0.0807198
1.042	0.00588659	0.00747814	-0.0076416	-0.0036627	-0.0004796	-0.013212	-0.0116204	-0.0092331	0.00111195		1.042	0.0679875	0.0234242	0.146928	0.110004	0.065441	0.0310636	0.0106918	0.0565283	0.0705339
1.043	0.00906968	0.0122528	-0.0052542	0.00111195	0.00031618	-0.0020711	0.00031618	-0.0100289	-0.0004796		1.043	0.0705339	0.0132383	0.146928	0.12783	0.0514354	0.0234242	0.0208777	0.0794466	0.0692607
1.044	0.0106612	0.0146401	-0.0036627	-0.0084373	-0.0020711	-0.0068458	-0.0004796	-0.0068458	-0.0028669		1.044	0.0794466	0.0272439	0.136742	0.118917	0.0552551	0.0323368	0.0208777	0.060348	0.0832663
1.045	-0.0028669	0.011457	-0.0044585	-0.0020711	-0.0020711	-0.0155993	-0.0092331	-0.0068458	0.0027035		1.045	0.0781734	0.0259706	0.145655	0.0998184	0.043796	0.0259706	0.0234242	0.0616213	0.103638
1.046	0.0162316	0.011457	-0.0092331	0.00429504	0.00111195	-0.013212	-0.0116204	-0.0012754	-0.0036627		1.046	0.065441	0.0246974	0.121463	0.113824	0.0552551	0.0183312	0.00305236	0.0565283	0.0718072
1.047	0.00668236	0.0130486	-0.0020711	-0.0028669	-0.0004796	-0.0028669	-0.0068458	-0.0084373	0.00668236		1.047	0.0692607	0.00177912	0.138016	0.118917	0.0527086	0.0183312	0.0246974	0.0527086	0.0756269
1.048	0.0210063	0.0106612	0.0027035	-0.0036627	-0.0012754	-0.0076416	-0.0092331	-0.013212	0.00031618		1.048	0.0883593	0.00814531	0.125283	0.108731	0.0501621	0.0221509	0.00941854	0.0539818	0.0845395
1.049	0.00349927	0.011457	-0.0036627	-0.0116204	-0.0028669	-0.00605	-0.0084373	0.00111195	0.00349927		1.049	0.0705339	0.00432559	0.143108	0.113824	0.0208777	0.017058	0.0234242	0.0628945	0.0769001
1.05	0.0146401	0.0225978	-0.0092331	-0.0044585	-0.0012754	-0.0020711	-0.0004796	-0.0076416	0.00031618		1.05	0.0616213	0.017058	0.12401	0.12019	0.038703	0.00814531	0.0196044	0.0667142	0.0972719
1.051	0.0106612	-0.0028669	-0.0076416	-0.0036627	-0.0020711	-0.0044585	-0.0100289	-0.0140077	-0.0020711		1.051	0.0692607	0.0183312	0.122737	0.106185	0.0272439	0.0297903	0.00432559	0.0514354	0.0845395
1.052	0.0130486	0.00906968	0.00668236	-0.0020711	-0.0068458	-0.013212	-0.0084373	-0.0092331	0.00509082		1.052	0.0679875	0.00687207	0.129103	0.101092	0.0259706	0.00687207	0.00432559	0.0476157	0.065441
1.053	0.00827391	0.00986546	0.00111195	0.00111195	-0.0012754	-0.0195782	-0.0108247	-0.0100289	0.00509082		1.053	0.0463424	0.00687207	0.125283	0.092179	0.0450692	0.0246974	0.00305236	0.0374298	0.0832663
1.054	0.0106612	0.0106612	-0.0068458	-0.0068458	-0.0012754	-0.0116204	-0.0044585	-0.0044585	0.00429504		1.054	0.0590748	-0.00713354	0.121463	0.101092	0.0272439	0.0183312	0.0157847	0.0501621	0.065441
1.055	0.00588659	0.0122528	-0.0068458	-0.0020711	-0.0092331	-0.0084373	-0.013212	-0.0084373	-0.0004796		1.055	0.0616213	-0.0122265	0.12401	0.104911	0.0374298	0.017058	0.00177912	0.0501621	0.0565283
1.056	0.0138443	0.0106612	0.00827391	-0.0020711	-0.0036627	-0.013212	-0.0020711	-0.0068458	0.0027035		1.056	0.0476157	-0.00204059	0.113824	0.0985451	0.0221509	0.00432559	0.00432559	0.043796	0.043796
1.057	0.00986546	0.0122528	0.00429504	0.00031618	-0.0076416	-0.013212	-0.0036627	-0.0052542	-0.0012754		1.057	0.0476157	-0.00331383	0.107458	0.0985451	0.0246974	0.0145115	-0.00331383	0.0374298	0.0565283
1.058	0.0106612	0.00827391	-0.0068458	-0.0092331	0.00031618	-0.0020711	-0.0108247	-0.0100289	0.00429504		1.058	0.0514354	-0.0058603	0.0985451	0.0845395	0.038703	0.0183312	-0.0249589	0.0374298	0.0552551
1.059	0.00429504	0.0130486	-0.0020711	0.00429504	-0.0012754	-0.0108247	-0.0140077	0.00111195	-0.0012754		1.059	0.0374298	-0.0122265	0.113824	0.0985451	0.0374298	0.00432559	-0.0058603	0.038703	0.0463424
1.06	0.00031618	0.0138443	0.00111195	0.00031618	-0.0187824	-0.0171908	-0.0163951	-0.013212	0.00429504		1.06	0.0374298	-0.0262321	0.0998184	0.0985451	0.0221509	0.00814531	-0.00458707	0.0183312	0.0488889
1.061	0.00349927	0.011457	-0.0052542	-0.0140077	-0.0028669	-0.0124162	-0.0092331	-0.0076416	0.00111195		1.061	0.0336101	-0.0185927	0.108731	0.0845395	0.0221509	0.00305236	-0.0185927	0.0145115	0.060348
1.062	0.00349927	0.0154359	-0.0036627	-0.0171908	-0.0148035	-0.023557	-0.0092331	-0.0148035	-0.0076416		1.062	0.0399762	-0.00713354	0.0883593	0.0858128	0.0196044	0.00559883	-0.0160462	0.0297903	0.0692607
1.063	0.00509082	0.0162316	-0.0259443	-0.0020711	-0.0076416	-0.0124162	-0.0179866	-0.0116204	-0.0052542		1.063	0.0552551	-0.0211391	0.104911	0.0858128	0.00687207	-0.000767356	-0.0160462	0.0336101	0.0781734
1.064	-0.0020711	0.00429504	-0.0084373	0.00111195	-0.0052542	-0.0219655	-0.0187824	-0.013212	-0.0012754		1.064	0.0145115	-0.0236856	0.0985451	0.0858128	0.0272439	0.00432559	-0.00331383	0.0336101	0.087086
1.065	0.00031618	-0.0012754	-0.0140077	-0.0076416	-0.0155993	-0.0171908	-0.0155993	-0.0171908	-0.0108247		1.065	0.0221509	-0.036418	0.0959987	0.0985451	0.0106918	-0.0313251	-0.0236856	0.0272439	0.0896325
1.066	0.00429504	0.00668236	-0.0076416	-0.0124162	-0.0044585	-0.0179866	-0.0171908	-0.013212	0.0122528		1.066	0.0183312	-0.0287786	0.115097	0.0769001	0.0157847	-0.00968002	-0.0134997	0.017058	0.087086
1.067	-0.0052542	0.00668236	-0.0076416	-0.0036627	-0.0092331	-0.0211697	-0.0195782	-0.0195782	-0.0092331		1.067	0.0272439	-0.0351448	0.0883593	0.0845395	0.00432559	-0.0173194	-0.0325983	0.0285171	0.0947254
1.068	-0.0012754	0.0106612	-0.0036627	-0.0140077	-0.0116204	-0.023557	-0.013212	-0.0124162	-0.0108247		1.068	0.0246974	-0.0262321	0.0883593	0.0934522	-0.00458707	-0.0160462	-0.0376912	0.00687207	0.0998184
1.069	0.00827391	0.00349927	-0.0171908	-0.0116204	-0.0068458	-0.013212	-0.0163951	-0.0187824	-0.0076416		1.069	0.0297903	-0.0427842	0.0692607	0.0781734	0.00305236	-0.000767356	-0.0122265	0.0183312	0.092179
1.07	-0.0028669	0.00668236	-0.0052542	-0.0163951	-0.0012754	-0.0267401	-0.0299232	-0.0155993	-0.0084373		1.07	0.0234242	-0.0160462	0.0794466	0.0883593	0.00559883	-0.00458707	-0.0185927	0.0145115	0.111278
1.071	-0.00605	0.00349927	-0.0020711	-0.0084373	-0.0148035	-0.0227613	-0.0259443	-0.0148035	-0.0084373		1.071	0.0157847	-0.036418	0.0819931	0.0781734	0.00177912	-0.000767356	-0.0211391	0.00941854	0.0998184
1.072	-0.0012754	0.00190772	-0.0116204	-0.0179866	-0.0163951	-0.013212	-0.0171908	-0.0124162	-0.0148035		1.072	0.0106918	-0.0173194	0.0692607	0.0947254	0.00941854	0.0374298	-0.0325983	0.00814531	0.0896325
1.073	-0.0036627	-0.0028669	-0.0116204	-0.0092331	-0.0084373	-0.0251486	-0.0187824	-0.0116204	-0.0108247		1.073	0.00941854	-0.0338715	0.0934522	0.0883593	-0.0173194	0.00432559	-0.036418	0.0310636	0.0628945
1.074	-0.00605	0.00747814	-0.0084373	-0.0124162	-0.0068458	-0.0155993	-0.0179866	-0.0155993	-0.0195782		1.074	0.0208777	-0.0262321	0.0781734	0.0628945	0.00687207	0.00559883	-0.0287786	-0.0134997	0.0590748
1.075	-0.0036627	0.00429504	-0.0148035	-0.0155993	-0.0068458	-0.0219655	-0.0259443	-0.0195782	-0.0100289		1.075	0.017058	-0.0313251	0.0781734	0.0616213	0.00305236	0.0132383	-0.036418	0.00687207	0.043796
1.076	0.00429504	-0.0036627	-0.0155993	-0.0116204	-0.013212	-0.0171908	-0.0219655	-0.0179866	-0.0092331		1.076	0.0310636	-0.036418	0.0756269	0.0679875	-0.0109532	0.00687207	-0.0351448	-0.00331383	0.0234242
1.077	0.00190772	-0.0004796	-0.0163951	-0.0116204	-0.0163951	-0.0171908	-0.0251486	-0.013212	-0.0084373		1.077	0.0234242	-0.0275053	0.0883593	0.0705339	0.0106918	0.00559883	-0.0440574	-0.0134997	0.0336101
1.078	0.00031618	0.0027035	-0.0179866	-0.0211697	-0.0195782	-0.0243528	-0.0243528	-0.0195782	-0.0179866		1.078	0.011965	-0.0160462	0.0845395	0.087086	0.011965	0.00814531	-0.0453307	-0.0109532	0.011965
1.079	-0.0044585	0.00986546	-0.0140077	-0.0020711	-0.013212	-0.0140077	-0.023557	-0.0211697	-0.0203739		1.079	0.0272439	-0.0504236	0.0832663	0.0959987	0.00559883	0.00305236	-0.0389645	-0.0058603	0.0157847
1.08	-0.0068458	0.00349927	-0.0140077	-0.0179866	-0.0068458	-0.0211697	-0.0211697	-0.030719	-0.0227613		1.08	0.0145115	-0.0313251	0.0692607	0.0730804	-0.00204059	0.00177912	-0.0504236	-0.00840678	0.017058
1.081	-0.0084373	-0.0028669	-0.0171908	-0.0187824	-0.0076416	-0.0100289	-0.0219655	-0.0203739	-0.0116204		1.081	0.011965	-0.0300518	0.0705339	0.0794466	-0.0109532	-0.00968002	-0.0453307	-0.0173194	-0.014773
1.082	-0.0076416	-0.0036627	-0.0108247	-0.0155993	-0.0068458	-0.0195782	-0.0267401	-0.0092331	-0.0100289		1.082	0.0145115	-0.0338715	0.0756269	0.065441	-0.0134997	-0.0134997	-0.0542433	0.000505882	-0.00204059
1.083	-0.0179866	-0.0012754	-0.013212	-0.0155993	-0.0171908	-0.023557	-0.0267401	-0.0124162	-0.0155993		1.083	0.00687207	-0.0325983	0.060348	0.0718072	-0.00713354	-0.0109532	-0.0504236	-0.00968002	-0.0249589
1.084	0.00111195	-0.0036627	-0.0155993	-0.0148035	-0.0163951	-0.0243528	-0.0187824	-0.0203739	-0.0179866		1.084	0.00177912	-0.036418	0.0539818	0.087086	-0.00713354	-0.0262321	-0.0949869	-0.014773	-0.0236856
1.085	-0.0044585	-0.0028669	-0.0211697	-0.0155993	-0.0052542	-0.0259443	-0.0299232	-0.0211697	-0.0155993		1.085	0.0132383	-0.0300518	0.0552551	0.065441	0.00432559	-0.0249589	-0.0644292	-0.0224124	-0.0313251
1.086	-0.0116204	0.00509082	-0.0124162	-0.0108247	-0.0116204	-0.023557	-0.0283317	-0.0195782	-0.0203739		1.086	0.00305236	-0.0440574	0.0616213	0.0565283	-0.0134997	0.0514354	-0.0516969	-0.0287786	-0.0504236
1.087	0.00031618	0.0027035	-0.0155993	-0.023557	-0.0092331	-0.0155993	-0.0291274	-0.0267401	-0.0155993		1.087	-0.00458707	-0.036418	0.0527086	0.0756269	-0.0313251	-0.0122265	-0.0669757	-0.0389645	-0.0555166
1.088	-0.0108247	0.0027035	-0.0140077	-0.0171908	-0.0163951	-0.0259443	-0.023557	-0.0140077	-0.0092331		1.088	-0.0058603	-0.0351448	0.0361565	0.065441	-0.0236856	-0.0236856	-0.0771616	-0.0440574	-0.0415109
1.089	0.0027035	-0.0084373	-0.0203739	-0.0171908	-0.0068458	-0.0243528	-0.023557	-0.0195782	-0.0163951		1.089	0.00559883	-0.0427842	0.0514354	0.0527086	-0.0185927	-0.0542433	-0.0593363	-0.0351448	-0.0516969
1.09	-0.0084373	-0.0020711	-0.0227613	-0.0148035	-0.00605	-0.0299232	-0.0275359	-0.0155993	-0.0187824		1.09	0.000505882	-0.0427842	0.0348833	0.0692607	-0.0262321	-0.0542433	-0.0644292	-0.0478771	-0.0606095
1.091	-0.0044585	-0.0068458	-0.0100289	-0.0108247	-0.0020711	-0.0092331	-0.023557	-0.0219655	-0.0163951		1.091	0.00305236	-0.0542433	0.0323368	0.0527086	-0.0236856	-0.0440574	-0.0771616	-0.0440574	-0.0389645
1.092	-0.0044585	-0.0020711	-0.0187824	-0.0155993	-0.00605	-0.0116204	-0.023557	-0.0187824	-0.0116204		1.092	-0.00968002	-0.0491504	0.0310636	0.0628945	-0.00968002	-0.0567898	-0.0529701	-0.0325983	-0.0516969
1.093	-0.0148035	0.00349927	-0.0124162	-0.0108247	0.018619	0.0353302	-0.0299232	-0.0163951	-0.0148035		1.093	-0.0058603	-0.0657025	0.0463424	0.0616213	-0.0185927	-0.0376912	-0.0644292	-0.0504236	-0.0389645
1.094	0.0027035	0.00668236	-0.0179866	-0.0155993	0.0950132	0.18414	-0.0211697	0.0329429	-0.0084373		1.094	0.00432559	-0.0453307	0.0106918	0.0539818	-0.0134997	-0.0657025	-0.0695222	-0.0300518	-0.036418
1.095	0.00509082	0.0027035	-0.0155993	-0.0116204	0.2104	0.40059	-0.0179866	0.177774	-0.013212		1.095	0.00941854	-0.0351448	0.0323368	0.0476157	0.000505882	-0.0733419	-0.0453307	-0.0376912	-0.036418
1.096	-0.0012754	0.00906968	-0.0020711	-0.0155993	0.334541	0.624998	-0.00605	0.45709	-0.0068458		1.096	0.011965	-0.0440574	0.0208777	0.000505882	-0.014773	-0.0567898	-0.063156	-0.0389645	-0.058063
1.097	0.00986546	0.0162316	0.00429504	-0.0116204	0.430034	0.806434	0.0854639	0.746751	0.0194147		1.097	0.00687207	-0.0466039	-0.0122265	-0.0529701	-0.0325983	-0.0504236	-0.102626	-0.0478771	-0.0784348
1.098	0.00190772	0.0393091	0.0377175	0.0178232	0.51916	0.968773	0.281224	1.02289	0.108541		1.098	-0.00458707	-0.0504236	-0.0325983	-0.0911672	-0.0797081	-0.0797081	-0.129364	-0.0975334	-0.0962602
1.099	0.00986546	0.0520414	0.0814851	0.0822808	0.586005	1.07302	0.550991	1.23695	0.30828		1.099	0.0183312	-0.0733419	-0.0504236	-0.14719	-0.110266	-0.114086	-0.14719	-0.122998	-0.0746151
1.1	0.0265767	0.0743231	0.113316	0.151513	0.633752	1.15498	0.802456	1.41043	0.571681		1.1	0.0272439	-0.0733419	-0.0567898	-0.18284	-0.166288	-0.144643	-0.140823	-0.112812	-0.10008
1.101	0.0170274	0.0934216	0.146738	0.216767	0.677519	1.22024	1.02289	1.52979	0.85816		1.101	0.0616213	-0.0682489	-0.0809813	-0.254142	-0.201939	-0.131911	-0.199392	-0.149736	-0.115359
1.102	0.0345344	0.113316	0.175386	0.28202	0.701392	1.25923	1.18602	1.62131	1.08336		1.102	0.0628945	-0.0758883	-0.105173	-0.307617	-0.256688	-0.156102	-0.268147	-0.218491	-0.196846
1.103	0.0353302	0.122069	0.201647	0.332154	0.735611	1.29902	1.29981	1.66905	1.2656		1.103	0.0730804	-0.0695222	-0.131911	-0.361094	-0.31653	-0.217218	-0.35982	-0.302525	-0.298705
1.104	0.036126	0.126048	0.220745	0.376717	0.744364	1.31732	1.37382	1.69372	1.37143		1.104	0.0756269	-0.0555166	-0.137004	-0.40693	-0.366187	-0.291065	-0.464226	-0.392924	-0.392924
1.105	0.0353302	0.157083	0.235069	0.407752	0.76585	1.30618	1.44544	1.72078	1.45738		1.105	0.0578016	-0.0402377	-0.157376	-0.432395	-0.423482	-0.352181	-0.559719	-0.513882	-0.494783
1.106	0.0424922	0.165041	0.250985	0.430034	0.765054	1.31255	1.46852	1.72237	1.52581		1.106	0.0705339	-0.0376912	-0.191753	-0.483324	-0.479505	-0.431122	-0.660304	-0.625927	-0.600462
1.107	0.0584076	0.161062	0.268492	0.447541	0.776195	1.30698	1.50274	1.72794	1.56401		1.107	0.0692607	-0.0275053	-0.208305	-0.521521	-0.531707	-0.490964	-0.771076	-0.743065	-0.707414
1.108	0.0552245	0.172999	0.277245	0.470618	0.776991	1.30379	1.50274	1.70088	1.58788		1.108	0.0310636	-0.0160462	-0.231223	-0.546986	-0.592823	-0.562265	-0.857656	-0.860202	-0.801634
1.109	0.0544288	0.185731	0.293161	0.475393	0.784949	1.27992	1.49239	1.67144	1.59425		1.109	0.0259706	-0.0185927	-0.231223	-0.600462	-0.653938	-0.647572	-0.950602	-0.976067	-0.923864
1.11	0.0488584	0.191302	0.29714	0.49847	0.782561	1.26639	1.48762	1.64598	1.59266		1.11	0.0310636	-0.0300518	-0.264327	-0.619561	-0.715054	-0.722693	-1.04737	-1.05374	-0.983707
1.111	0.0592034	0.208013	0.314647	0.49847	0.773012	1.23615	1.46215	1.603	1.58709		1.111	0.011965	-0.0402377	-0.27324	-0.648845	-0.75707	-0.797814	-1.14031	-1.16705	-1.08811
1.112	0.0695484	0.211196	0.327379	0.504836	0.770625	1.21944	1.42952	1.56719	1.56322		1.112	0.0132383	-0.0300518	-0.28088	-0.689589	-0.791448	-0.853836	-1.24217	-1.27146	-1.17979
1.113	0.0703442	0.211196	0.321809	0.510407	0.767442	1.19238	1.40724	1.50512	1.53298		1.113	-0.014773	-0.0402377	-0.283426	-0.706141	-0.846197	-0.944236	-1.31602	-1.36313	-1.28164
1.114	0.0631822	0.229499	0.332154	0.511998	0.761871	1.16533	1.36984	1.46693	1.49876		1.114	-0.0122265	-0.0466039	-0.310164	-0.730332	-0.897126	-0.9888	-1.4026	-1.44462	-1.34658
1.115	0.0751189	0.21995	0.341703	0.518365	0.76585	1.14543	1.30936	1.41441	1.4709		1.115	-0.0338715	-0.0287786	-0.32417	-0.744338	-0.909859	-1.04991	-1.47263	-1.51337	-1.43952
1.116	0.0743231	0.231886	0.352844	0.517569	0.753117	1.12395	1.28151	1.38735	1.42236		1.116	-0.0453307	-0.0287786	-0.331809	-0.76089	-0.950602	-1.11358	-1.55157	-1.61141	-1.51592
1.117	0.0679569	0.234273	0.355231	0.515181	0.744364	1.09848	1.2457	1.3404	1.37382		1.117	-0.0236856	-0.0287786	-0.35982	-0.793994	-1.00026	-1.13777	-1.60505	-1.68526	-1.5834
1.118	0.0759146	0.228703	0.351252	0.510407	0.750731	1.08655	1.19079	1.28708	1.33244		1.118	-0.0618827	-0.0236856	-0.361094	-0.81182	-1.03464	-1.20525	-1.67762	-1.7451	-1.63815
1.119	0.0838724	0.235865	0.360801	0.527914	0.745956	1.08336	1.15976	1.25286	1.29981		1.119	-0.0771616	-0.0427842	-0.376372	-0.833465	-1.07665	-1.28419	-1.72855	-1.79985	-1.70945
1.12	0.0783019	0.238252	0.349661	0.516773	0.74516	1.05392	1.13588	1.21387	1.24491		1.12	-0.063156	-0.0516969	-0.378919	-0.853836	-1.08939	-1.32366	-1.78585	-1.8546	-1.74256
1.121	0.0767104	0.237457	0.358414	0.526322	0.733223	1.05153	1.10246	1.17647	1.21864		1.121	-0.0886207	-0.0325983	-0.370006	-0.865295	-1.12758	-1.37586	-1.83423	-1.89534	-1.80495
1.122	0.088647	0.247006	0.365576	0.514386	0.741977	1.01891	1.06984	1.1526	1.1709		1.122	-0.107719	-0.0453307	-0.352181	-0.885667	-1.15177	-1.40387	-1.88643	-1.95901	-1.86479
1.123	0.0854639	0.243823	0.362393	0.522343	0.727653	1.00617	1.05074	1.11758	1.13986		1.123	-0.112812	-0.0593363	-0.327989	-0.893307	-1.15814	-1.43698	-1.95137	-1.98702	-1.8928
1.124	0.0950132	0.239844	0.375921	0.515181	0.726858	0.99185	1.01334	1.0945	1.0953		1.124	-0.126818	-0.0376912	-0.293612	-0.911132	-1.21034	-1.46244	-1.98447	-2.0354	-1.95137
1.125	0.0966048	0.244619	0.363985	0.515977	0.718899	0.975934	0.994237	1.05949	1.06506		1.125	-0.112812	-0.0516969	-0.285973	-0.911132	-1.22817	-1.50955	-2.0023	-2.06468	-1.98829
1.126	0.0950132	0.253372	0.367963	0.51916	0.723674	0.962406	0.975139	1.02607	1.03084		1.126	-0.128091	-0.0516969	-0.289792	-0.935323	-1.22562	-1.5312	-2.03158	-2.09906	-2.02012
1.127	0.0934216	0.248597	0.37433	0.519956	0.70935	0.959223	0.944103	1.01174	1.00538		1.127	-0.154829	-0.0402377	-0.247775	-0.93787	-1.25236	-1.56176	-2.06087	-2.13471	-2.05577
1.128	0.0934216	0.243823	0.371942	0.520752	0.718104	0.936146	0.921822	0.987075	0.975139		1.128	-0.144643	-0.0746151	-0.263054	-0.945509	-1.27273	-1.59231	-2.08378	-2.14872	-2.07232
1.129	0.0926259	0.250985	0.3799	0.521548	0.711738	0.919434	0.912273	0.95604	0.959223		1.129	-0.173928	-0.0491504	-0.245229	-0.950602	-1.29947	-1.62669	-2.11434	-2.19328	-2.11052
1.13	0.0966048	0.249393	0.373534	0.51916	0.702188	0.908294	0.879646	0.925801	0.928188		1.13	-0.176474	-0.0567898	-0.238863	-0.982433	-1.29947	-1.65216	-2.14872	-2.22257	-2.13726
1.131	0.0997878	0.253372	0.377513	0.521548	0.685477	0.893174	0.86373	0.915456	0.898744		1.131	-0.168835	-0.0860743	-0.251595	-0.97734	-1.30711	-1.67125	-2.16909	-2.24166	-2.164
1.132	0.104563	0.250985	0.377513	0.509611	0.687864	0.882829	0.833491	0.898744	0.88442		1.132	-0.200666	-0.0771616	-0.247775	-0.993892	-1.33003	-1.68017	-2.19201	-2.25822	-2.17291
1.133	0.095809	0.256555	0.3799	0.519956	0.683089	0.876463	0.824738	0.866117	0.858956		1.133	-0.187933	-0.0911672	-0.264327	-0.973521	-1.34785	-1.69545	-2.20856	-2.25822	-2.20092
1.134	0.106154	0.257351	0.377513	0.517569	0.683089	0.854181	0.815984	0.847815	0.831899		1.134	-0.223584	-0.108993	-0.28088	-0.996439	-1.3644	-1.70945	-2.20601	-2.29005	-2.21238
1.135	0.095809	0.247802	0.379104	0.514386	0.679907	0.851794	0.788132	0.831104	0.82235		1.135	-0.227404	-0.119178	-0.296158	-0.998985	-1.36822	-1.71709	-2.20983	-2.29259	-2.22257
1.136	0.0997878	0.247006	0.383083	0.514386	0.678315	0.831104	0.765054	0.810413	0.78654		1.136	-0.221037	-0.110266	-0.293612	-1.01426	-1.37586	-1.75274	-2.22129	-2.30405	-2.2493
1.137	0.109337	0.241435	0.387858	0.508815	0.658421	0.824738	0.758688	0.793702	0.774604		1.137	-0.23377	-0.107719	-0.311437	-1.00153	-1.3835	-1.75656	-2.24294	-2.32824	-2.23657
1.138	0.0997878	0.247006	0.38547	0.51916	0.660013	0.808822	0.737202	0.76585	0.747548		1.138	-0.238863	-0.126818	-0.296158	-1.0219	-1.39878	-1.75274	-2.25185	-2.33079	-2.2544
1.139	0.0997878	0.24621	0.386266	0.508815	0.668766	0.793702	0.722082	0.766646	0.729244		1.139	-0.247775	-0.14337	-0.284699	-1.01045	-1.40006	-1.76675	-2.23403	-2.31679	-2.26713
1.14	0.109337	0.245414	0.373534	0.504041	0.653646	0.794498	0.702984	0.747548	0.710942		1.14	-0.261781	-0.162468	-0.283426	-1.03336	-1.40769	-1.75147	-2.22384	-2.32443	-2.2493
1.141	0.095809	0.252576	0.3799	0.507224	0.657625	0.775399	0.678315	0.720491	0.695822		1.141	-0.260508	-0.162468	-0.279606	-1.027	-1.41024	-1.75402	-2.25694	-2.32315	-2.24294
1.142	0.104563	0.242231	0.377513	0.507224	0.646484	0.766646	0.675132	0.701392	0.675132		1.142	-0.266874	-0.151009	-0.312711	-1.04609	-1.40006	-1.78712	-2.23403	-2.31551	-2.25694
1.143	0.106154	0.255759	0.384675	0.501653	0.644892	0.753914	0.660013	0.695026	0.64728		1.143	-0.257961	-0.144643	-0.32417	-1.03464	-1.41279	-1.77311	-2.25058	-2.31806	-2.25822
1.144	0.11252	0.243027	0.38547	0.50802	0.644892	0.731632	0.64728	0.680702	0.637731		1.144	-0.27706	-0.154829	-0.330536	-1.03591	-1.41661	-1.77566	-2.24421	-2.31806	-2.2544
1.145	0.0974005	0.248597	0.375921	0.499266	0.645688	0.739589	0.62659	0.654442	0.622611		1.145	-0.27324	-0.153556	-0.36746	-1.03464	-1.40769	-1.76929	-2.24039	-2.31933	-2.24421
1.146	0.100584	0.247006	0.3799	0.490513	0.637731	0.732428	0.621019	0.650463	0.605104		1.146	-0.279606	-0.154829	-0.389105	-1.03082	-1.4217	-1.76802	-2.2162	-2.3066	-2.23657
1.147	0.11252	0.239048	0.377513	0.494491	0.632956	0.711738	0.601921	0.638526	0.59635		1.147	-0.285973	-0.162468	-0.417116	-1.03973	-1.42679	-1.77311	-2.22893	-2.30533	-2.24548
1.148	0.106154	0.236661	0.375921	0.486534	0.625794	0.710942	0.601125	0.627386	0.579639		1.148	-0.291065	-0.170108	-0.440034	-1.03973	-1.43952	-1.77566	-2.23275	-2.27986	-2.23275
1.149	0.122069	0.253372	0.372738	0.492104	0.617836	0.68866	0.573273	0.597942	0.566907		1.149	-0.26942	-0.152283	-0.448947	-1.041	-1.42552	-1.77439	-2.19837	-2.29387	-2.21875
1.15	0.118886	0.24621	0.366372	0.489717	0.613857	0.684681	0.569294	0.583618	0.551787		1.15	-0.310164	-0.175201	-0.468045	-1.03718	-1.41788	-1.76038	-2.2162	-2.27986	-2.21875
1.151	0.109337	0.234273	0.37433	0.483351	0.617836	0.679111	0.558949	0.587597	0.532689		1.151	-0.302525	-0.19048	-0.459133	-1.06265	-1.43698	-1.76293	-2.19455	-2.26586	-2.22384
1.152	0.122069	0.247006	0.376717	0.495287	0.601921	0.671153	0.539055	0.566111	0.515977		1.152	-0.31653	-0.18284	-0.475685	-1.04482	-1.4217	-1.75784	-2.18564	-2.27732	-2.21747
1.153	0.122069	0.243027	0.366372	0.482555	0.59635	0.661604	0.533484	0.566907	0.50802		1.153	-0.308891	-0.200666	-0.479505	-1.04864	-1.43061	-1.75402	-2.18564	-2.27477	-2.20601
1.154	0.106154	0.237457	0.361597	0.484146	0.592372	0.644892	0.531097	0.543033	0.50802		1.154	-0.317803	-0.189206	-0.488417	-1.04609	-1.42679	-1.76165	-2.17418	-2.24421	-2.20347
1.155	0.0989921	0.243027	0.363189	0.473801	0.599533	0.640914	0.515977	0.524731	0.480963		1.155	-0.329263	-0.196846	-0.50115	-1.03718	-1.43061	-1.7451	-2.16527	-2.25312	-2.1971
1.156	0.115703	0.235069	0.365576	0.47221	0.582026	0.619428	0.494491	0.515977	0.473006		1.156	-0.322896	-0.179021	-0.499876	-1.05119	-1.41533	-1.75147	-2.13726	-2.23785	-2.18692
1.157	0.114907	0.235865	0.360006	0.480963	0.580435	0.613062	0.484146	0.509611	0.457886		1.157	-0.32035	-0.201939	-0.517702	-1.05119	-1.41661	-1.75911	-2.13853	-2.20601	-2.18946
1.158	0.111724	0.232682	0.361597	0.474597	0.582822	0.6059	0.488921	0.496083	0.449132		1.158	-0.334356	-0.213398	-0.518975	-1.03718	-1.41915	-1.73746	-2.13726	-2.21365	-2.16527
1.159	0.118886	0.239844	0.366372	0.467435	0.566111	0.593167	0.465844	0.485738	0.442766		1.159	-0.349634	-0.207032	-0.507516	-1.04737	-1.39878	-1.73746	-2.13471	-2.1971	-2.17418
1.16	0.11252	0.234273	0.360006	0.470618	0.560541	0.591576	0.460273	0.473801	0.430829		1.16	-0.343268	-0.205759	-0.530434	-1.04228	-1.41406	-1.74001	-2.11943	-2.18437	-2.17036
1.161	0.109337	0.236661	0.366372	0.459477	0.560541	0.566907	0.454703	0.459477	0.410935		1.161	-0.353454	-0.218491	-0.520248	-1.04864	-1.41279	-1.71964	-2.1067	-2.18055	-2.16145
1.162	0.104563	0.227907	0.357618	0.45709	0.552583	0.570886	0.434013	0.441175	0.399794		1.162	-0.356001	-0.214671	-0.554626	-1.03464	-1.42552	-1.7311	-2.09142	-2.16145	-2.14617
1.163	0.110929	0.235865	0.350457	0.455498	0.547013	0.557357	0.418893	0.434013	0.386266		1.163	-0.354727	-0.222311	-0.535527	-1.02827	-1.39878	-1.72218	-2.08506	-2.16654	-2.12453
1.164	0.113316	0.236661	0.345682	0.445949	0.53428	0.543829	0.427646	0.422872	0.383083		1.164	-0.344541	-0.218491	-0.557172	-1.04482	-1.41788	-1.69927	-2.06723	-2.15509	-2.13217
1.165	0.110929	0.228703	0.347273	0.459477	0.536667	0.543033	0.410935	0.414118	0.361597		1.165	-0.357274	-0.223584	-0.555899	-1.041	-1.41024	-1.69545	-2.07105	-2.11689	-2.11943
1.166	0.110133	0.235069	0.351252	0.445949	0.520752	0.527118	0.39502	0.39502	0.355231		1.166	-0.352181	-0.232496	-0.559719	-1.02063	-1.3886	-1.68781	-2.0354	-2.11816	-2.1258
1.167	0.106154	0.227112	0.355231	0.445949	0.532689	0.519956	0.394224	0.383083	0.350457		1.167	-0.356001	-0.23377	-0.538073	-1.04482	-1.38732	-1.66362	-2.02903	-2.09397	-2.10034
1.168	0.110133	0.224724	0.348069	0.429238	0.517569	0.507224	0.370351	0.383879	0.331358		1.168	-0.356001	-0.247775	-0.548259	-1.03718	-1.37841	-1.69545	-2.02522	-2.10034	-2.08633
1.169	0.11252	0.226316	0.341703	0.431625	0.521548	0.500857	0.371147	0.367168	0.332949		1.169	-0.35982	-0.240136	-0.554626	-1.04864	-1.37714	-1.66744	-2.01503	-2.07105	-2.07614
1.17	0.107746	0.23109	0.334541	0.433217	0.506428	0.486534	0.346478	0.356027	0.320217		1.17	-0.361094	-0.231223	-0.562265	-1.01808	-1.37459	-1.66744	-1.9972	-2.05577	-2.04941
1.171	0.115703	0.229499	0.331358	0.432421	0.500857	0.483351	0.353639	0.348865	0.311464		1.171	-0.358547	-0.250322	-0.560992	-1.02572	-1.36822	-1.66234	-1.99211	-2.06468	-2.04813
1.172	0.117295	0.216767	0.329766	0.425259	0.496879	0.467435	0.341703	0.336928	0.293161		1.172	-0.390378	-0.250322	-0.553352	-1.02954	-1.37077	-1.65343	-1.95519	-2.04559	-2.02649
1.173	0.115703	0.214379	0.333745	0.417301	0.495287	0.470618	0.325788	0.329766	0.289978		1.173	-0.368733	-0.251595	-0.554626	-1.02445	-1.3504	-1.64961	-1.945	-2.02649	-2.0214
1.174	0.106154	0.219154	0.332949	0.414914	0.490513	0.45709	0.316238	0.31783	0.27645		1.174	-0.377646	-0.27324	-0.573724	-1.03336	-1.36186	-1.63942	-1.92845	-2.02522	-2.0163
1.175	0.102971	0.216767	0.330562	0.412527	0.479372	0.440379	0.309872	0.305893	0.272471		1.175	-0.372553	-0.270694	-0.554626	-1.027	-1.3644	-1.63815	-1.94245	-2.01121	-1.97429
1.176	0.102971	0.211992	0.331358	0.405365	0.471414	0.44197	0.301914	0.295548	0.258943		1.176	-0.398017	-0.263054	-0.589003	-1.00535	-1.34276	-1.60887	-1.9068	-1.99848	-1.94882
1.177	0.102971	0.213583	0.321013	0.399794	0.470618	0.430034	0.29714	0.298731	0.24621		1.177	-0.381465	-0.264327	-0.585183	-1.01808	-1.35295	-1.61778	-1.91062	-1.96919	-1.96155
1.178	0.0997878	0.211992	0.324196	0.410139	0.468231	0.424463	0.269288	0.286795	0.245414		1.178	-0.395471	-0.271967	-0.599189	-1.0028	-1.35676	-1.6025	-1.88134	-1.94882	-1.94755
1.179	0.109337	0.211196	0.325788	0.40059	0.466639	0.422872	0.273266	0.274858	0.233478		1.179	-0.390378	-0.268147	-0.586457	-1.00663	-1.31602	-1.5834	-1.85842	-1.93481	-1.92336
1.18	0.108541	0.207217	0.31783	0.38547	0.450724	0.403773	0.272471	0.263717	0.21995		1.18	-0.384012	-0.288519	-0.58009	-1.01681	-1.30202	-1.57703	-1.84696	-1.93863	-1.91954
1.181	0.100584	0.204034	0.318626	0.391837	0.454703	0.395815	0.265309	0.262126	0.208809		1.181	-0.389105	-0.287246	-0.582637	-1.01299	-1.30711	-1.57831	-1.83678	-1.92081	-1.89916
1.182	0.0997878	0.204034	0.314647	0.389449	0.449132	0.398999	0.26133	0.254168	0.20483		1.182	-0.384012	-0.292339	-0.604282	-1.00026	-1.32875	-1.57067	-1.82914	-1.91826	-1.8877
1.183	0.109337	0.201647	0.30828	0.378308	0.440379	0.394224	0.241435	0.238252	0.196872		1.183	-0.381465	-0.283426	-0.574997	-0.997712	-1.30711	-1.55157	-1.81258	-1.90171	-1.87115
1.184	0.095809	0.206421	0.30828	0.383083	0.432421	0.382287	0.235865	0.236661	0.195281		1.184	-0.377646	-0.271967	-0.578817	-0.993892	-1.28801	-1.53629	-1.78839	-1.86861	-1.86733
1.185	0.101379	0.197668	0.301914	0.387858	0.430829	0.371147	0.236661	0.227112	0.180957		1.185	-0.380192	-0.278333	-0.573724	-0.987526	-1.28801	-1.5312	-1.77948	-1.84696	-1.85587
1.186	0.106154	0.20483	0.309076	0.373534	0.434013	0.370351	0.222337	0.227112	0.18414		1.186	-0.390378	-0.291065	-0.58773	-0.979887	-1.27782	-1.49173	-1.79094	-1.84187	-1.82404
1.187	0.106154	0.206421	0.30271	0.3799	0.416506	0.363189	0.215971	0.214379	0.176978		1.187	-0.385285	-0.27324	-0.578817	-0.992619	-1.27655	-1.50319	-1.75019	-1.84569	-1.82786
1.188	0.100584	0.200851	0.304302	0.360801	0.42128	0.356823	0.220745	0.208013	0.161858		1.188	-0.377646	-0.292339	-0.594096	-0.978614	-1.26891	-1.48154	-1.74383	-1.79603	-1.80876
1.189	0.0997878	0.20483	0.301119	0.365576	0.414914	0.352048	0.209605	0.205626	0.1539		1.189	-0.398017	-0.299978	-0.58009	-0.98116	-1.27273	-1.49682	-1.74256	-1.80367	-1.8024
1.19	0.100584	0.195281	0.297935	0.36478	0.404569	0.346478	0.207217	0.193689	0.151513		1.19	-0.400564	-0.283426	-0.603009	-0.986253	-1.27018	-1.47263	-1.72473	-1.76547	-1.80113
1.191	0.102175	0.195281	0.299527	0.356823	0.410139	0.344886	0.197668	0.201647	0.146738		1.191	-0.395471	-0.287246	-0.581364	-0.98116	-1.25873	-1.46754	-1.70818	-1.78075	-1.7642
1.192	0.0950132	0.205626	0.293161	0.360801	0.408548	0.33852	0.184936	0.188914	0.152309		1.192	-0.390378	-0.312711	-0.577544	-0.967154	-1.24727	-1.4548	-1.68526	-1.75529	-1.74892
1.193	0.10695	0.19926	0.285203	0.347273	0.395815	0.332949	0.18971	0.186527	0.154696		1.193	-0.378919	-0.305071	-0.58391	-0.959515	-1.23708	-1.44589	-1.69545	-1.7311	-1.74765
1.194	0.0966048	0.183344	0.290774	0.348069	0.386266	0.329766	0.187323	0.182548	0.134802		1.194	-0.395471	-0.299978	-0.591549	-0.958242	-1.2218	-1.41661	-1.66489	-1.75529	-1.72728
1.195	0.100584	0.196076	0.279633	0.350457	0.398999	0.318626	0.178569	0.172999	0.118886		1.195	-0.404384	-0.306344	-0.608101	-0.970974	-1.22944	-1.42934	-1.64452	-1.72091	-1.712
1.196	0.0981963	0.182548	0.292365	0.333745	0.391041	0.3234	0.180957	0.16902	0.125253		1.196	-0.395471	-0.305071	-0.606828	-0.962062	-1.21925	-1.4217	-1.6547	-1.70436	-1.6929
1.197	0.102971	0.184936	0.281224	0.342499	0.3799	0.31783	0.176978	0.167429	0.130823		1.197	-0.408203	-0.32035	-0.604282	-0.951876	-1.20525	-1.38987	-1.64197	-1.69672	-1.68017
1.198	0.102175	0.177774	0.278041	0.336928	0.379104	0.318626	0.169816	0.166633	0.117295		1.198	-0.394198	-0.319077	-0.601735	-0.954422	-1.21162	-1.3886	-1.62287	-1.68017	-1.66616
1.199	0.0934216	0.185731	0.284407	0.336133	0.370351	0.304302	0.162654	0.157879	0.110133		1.199	-0.400564	-0.336902	-0.601735	-0.940416	-1.2078	-1.38987	-1.60759	-1.66744	-1.65725
1.2	0.105358	0.176978	0.273266	0.336928	0.367168	0.301914	0.16902	0.159471	0.123661		1.2	-0.378919	-0.322896	-0.600462	-0.944236	-1.18361	-1.37714	-1.58468	-1.65216	-1.66234
1.201	0.106154	0.181753	0.274062	0.324992	0.366372	0.30828	0.157083	0.156288	0.0997878		1.201	-0.377646	-0.330536	-0.606828	-0.939143	-1.18997	-1.36313	-1.58977	-1.63815	-1.63815
1.202	0.0997878	0.180161	0.262126	0.3234	0.361597	0.299527	0.154696	0.162654	0.110929		1.202	-0.398017	-0.334356	-0.604282	-0.912405	-1.17979	-1.36313	-1.57067	-1.62542	-1.63051
1.203	0.0974005	0.174591	0.27645	0.324992	0.356027	0.293161	0.14833	0.149922	0.095809		1.203	-0.390378	-0.329263	-0.597916	-0.926411	-1.16705	-1.32621	-1.56176	-1.61905	-1.60377
1.204	0.0894428	0.182548	0.269288	0.324196	0.360801	0.289978	0.157083	0.140372	0.101379		1.204	-0.394198	-0.340722	-0.599189	-0.93787	-1.18233	-1.35804	-1.5643	-1.60377	-1.59613
1.205	0.0918301	0.178569	0.270879	0.324196	0.355231	0.282816	0.14833	0.143555	0.0974005		1.205	-0.394198	-0.333082	-0.610648	-0.921318	-1.15177	-1.31602	-1.54266	-1.59613	-1.58977
1.206	0.103767	0.171407	0.259738	0.311464	0.356823	0.279633	0.147534	0.139576	0.095809		1.206	-0.384012	-0.339448	-0.620834	-0.936597	-1.1505	-1.30838	-1.53502	-1.57322	-1.57831
1.207	0.0862597	0.173795	0.2669	0.295548	0.348865	0.283612	0.150717	0.125253	0.0926259		1.207	-0.377646	-0.334356	-0.614468	-0.927684	-1.14541	-1.31093	-1.52229	-1.57449	-1.55794
1.208	0.0902386	0.168224	0.247802	0.30828	0.340907	0.270083	0.132415	0.136393	0.0838724		1.208	-0.385285	-0.350908	-0.63102	-0.909859	-1.15305	-1.30838	-1.493	-1.56176	-1.54266
1.209	0.0870554	0.176182	0.241435	0.317034	0.340111	0.274062	0.13321	0.129231	0.0814851		1.209	-0.387831	-0.350908	-0.632293	-0.928957	-1.13268	-1.3122	-1.49809	-1.53502	-1.53629
1.21	0.0981963	0.155492	0.259738	0.301119	0.332154	0.263717	0.12764	0.122865	0.0846681		1.21	-0.364913	-0.345815	-0.62338	-0.908586	-1.12886	-1.28037	-1.493	-1.52611	-1.52356
1.211	0.0870554	0.16345	0.245414	0.300323	0.33852	0.265309	0.118091	0.130027	0.0870554		1.211	-0.385285	-0.361094	-0.610648	-0.899673	-1.12376	-1.26636	-1.479	-1.5121	-1.50701
1.212	0.0942174	0.165837	0.249393	0.295548	0.325788	0.259738	0.135598	0.123661	0.0727316		1.212	-0.384012	-0.370006	-0.63484	-0.904766	-1.10721	-1.26509	-1.47263	-1.50955	-1.51083
1.213	0.0934216	0.156288	0.235865	0.285999	0.328175	0.262921	0.13321	0.134802	0.0854639		1.213	-0.377646	-0.350908	-0.62338	-0.893307	-1.08811	-1.24472	-1.4599	-1.50828	-1.49682
1.214	0.0934216	0.161858	0.250189	0.296344	0.314647	0.251781	0.122069	0.114112	0.0735273		1.214	-0.378919	-0.36364	-0.632293	-0.904766	-1.08811	-1.24981	-1.46626	-1.48918	-1.47645
1.215	0.0910343	0.162654	0.234273	0.289182	0.319421	0.24621	0.120478	0.114112	0.0663654		1.215	-0.364913	-0.362367	-0.636113	-0.8984	-1.09702	-1.2409	-1.43316	-1.47263	-1.48663
1.216	0.0918301	0.152309	0.235069	0.289182	0.313851	0.245414	0.120478	0.118886	0.0743231		1.216	-0.376372	-0.350908	-0.632293	-0.888214	-1.0792	-1.22307	-1.44462	-1.479	-1.47772
1.217	0.0846681	0.1539	0.236661	0.288386	0.316238	0.24621	0.118886	0.124457	0.0679569		1.217	-0.36746	-0.378919	-0.628473	-0.885667	-1.06519	-1.22562	-1.41406	-1.45608	-1.47008
1.218	0.0767104	0.14833	0.235865	0.282816	0.313055	0.24621	0.113316	0.118886	0.0695484		1.218	-0.357274	-0.370006	-0.636113	-0.876755	-1.07665	-1.21798	-1.41151	-1.45608	-1.43952
1.219	0.0846681	0.145147	0.239048	0.28202	0.313851	0.243027	0.116499	0.100584	0.0695484		1.219	-0.382738	-0.354727	-0.645025	-0.886941	-1.07029	-1.21034	-1.39878	-1.44462	-1.45098
1.22	0.0814851	0.143555	0.231886	0.274062	0.30828	0.239844	0.117295	0.111724	0.0623865		1.22	-0.345815	-0.350908	-0.63484	-0.856383	-1.06774	-1.21289	-1.39878	-1.4408	-1.44207
1.221	0.0822808	0.145943	0.227907	0.271675	0.299527	0.238252	0.117295	0.118886	0.0623865		1.221	-0.378919	-0.358547	-0.653938	-0.867842	-1.02445	-1.19634	-1.37968	-1.43698	-1.42934
1.222	0.0846681	0.150717	0.228703	0.260534	0.29714	0.230295	0.106154	0.106154	0.0615907		1.222	-0.380192	-0.364913	-0.639933	-0.871662	-1.041	-1.18742	-1.37332	-1.39751	-1.4217
1.223	0.0870554	0.149126	0.223133	0.267696	0.293161	0.230295	0.104563	0.106154	0.0592034		1.223	-0.349634	-0.361094	-0.642479	-0.850017	-1.03082	-1.17724	-1.35804	-1.39623	-1.42425
1.224	0.0902386	0.145943	0.223929	0.26133	0.292365	0.226316	0.107746	0.110929	0.0584076		1.224	-0.368733	-0.356001	-0.624654	-0.862749	-1.05501	-1.16196	-1.34531	-1.38732	-1.41915
1.225	0.0846681	0.137985	0.220745	0.270879	0.289182	0.226316	0.0997878	0.114907	0.0568161		1.225	-0.371279	-0.362367	-0.618287	-0.853836	-1.01681	-1.16578	-1.3504	-1.37459	-1.39369
1.226	0.0790977	0.137985	0.218358	0.268492	0.285999	0.227907	0.106154	0.0974005	0.0584076		1.226	-0.368733	-0.358547	-0.632293	-0.85511	-1.02572	-1.13522	-1.33512	-1.37204	-1.38223
1.227	0.0743231	0.130823	0.208809	0.258943	0.295548	0.216767	0.102971	0.0966048	0.0504499		1.227	-0.357274	-0.352181	-0.632293	-0.839831	-1.00153	-1.13904	-1.31984	-1.35295	-1.38987
1.228	0.0814851	0.145147	0.205626	0.250189	0.274858	0.214379	0.100584	0.0981963	0.0599992		1.228	-0.362367	-0.36364	-0.63102	-0.846197	-1.01172	-1.14668	-1.31093	-1.35295	-1.3644
1.229	0.0862597	0.130823	0.213583	0.251781	0.283612	0.206421	0.102971	0.100584	0.0552245		1.229	-0.364913	-0.345815	-0.639933	-0.844924	-0.990073	-1.1365	-1.32111	-1.34785	-1.35676
1.23	0.0878513	0.13321	0.212788	0.257351	0.279633	0.218358	0.0926259	0.102175	0.0520414		1.23	-0.352181	-0.362367	-0.645025	-0.822005	-0.983707	-1.12122	-1.27782	-1.32366	-1.35167
1.231	0.0822808	0.138781	0.209605	0.253372	0.274858	0.227112	0.0989921	0.105358	0.0544288		1.231	-0.356001	-0.331809	-0.67049	-0.846197	-0.973521	-1.11612	-1.28801	-1.32239	-1.35295
1.232	0.0695484	0.128436	0.206421	0.249393	0.278837	0.20483	0.0878513	0.095809	0.0456753		1.232	-0.356001	-0.338175	-0.63484	-0.839831	-0.987526	-1.08811	-1.28801	-1.32239	-1.34531
1.233	0.0703442	0.138781	0.198464	0.248597	0.2669	0.203238	0.102971	0.0942174	0.0448795		1.233	-0.348361	-0.335629	-0.618287	-0.832191	-0.964608	-1.0932	-1.26636	-1.30966	-1.33385
1.234	0.0751189	0.129231	0.196076	0.241435	0.2669	0.201647	0.0974005	0.0918301	0.0671611		1.234	-0.349634	-0.358547	-0.647572	-0.815639	-0.954422	-1.10212	-1.26127	-1.31093	-1.32875
1.235	0.0822808	0.139576	0.209605	0.243027	0.266104	0.202443	0.0870554	0.0894428	0.0520414		1.235	-0.353454	-0.344541	-0.63102	-0.822005	-0.93405	-1.09702	-1.23835	-1.29183	-1.30838
1.236	0.07114	0.131619	0.202443	0.238252	0.258943	0.204034	0.104563	0.095809	0.0488584		1.236	-0.338175	-0.345815	-0.6272	-0.810546	-0.931504	-1.08557	-1.21798	-1.28292	-1.30202
1.237	0.07114	0.126048	0.203238	0.247802	0.262126	0.201647	0.0966048	0.0926259	0.053633		1.237	-0.354727	-0.339448	-0.645025	-0.799087	-0.932777	-1.06137	-1.2409	-1.26509	-1.28419
1.238	0.0759146	0.123661	0.191302	0.236661	0.270083	0.198464	0.0942174	0.0854639	0.0488584		1.238	-0.341995	-0.336902	-0.632293	-0.799087	-0.893307	-1.07793	-1.2269	-1.25618	-1.27528
1.239	0.0759146	0.119682	0.185731	0.228703	0.257351	0.190506	0.088647	0.0775062	0.0472668		1.239	-0.358547	-0.336902	-0.628473	-0.777442	-0.911132	-1.06519	-1.22817	-1.23835	-1.27273
1.24	0.0751189	0.130027	0.188914	0.241435	0.259738	0.201647	0.0934216	0.0950132	0.0552245		1.24	-0.334356	-0.339448	-0.603009	-0.787628	-0.914952	-1.04864	-1.21416	-1.24217	-1.25236
1.241	0.07114	0.120478	0.18971	0.21995	0.248597	0.196872	0.0981963	0.0950132	0.0496541		1.241	-0.344541	-0.344541	-0.633566	-0.779989	-0.897126	-1.03591	-1.21034	-1.23072	-1.26255
1.242	0.0703442	0.123661	0.200055	0.230295	0.251781	0.183344	0.095809	0.0822808	0.0440837		1.242	-0.31653	-0.339448	-0.6272	-0.776169	-0.883121	-1.03209	-1.18488	-1.22053	-1.26127
1.243	0.0615907	0.11252	0.187323	0.230295	0.239844	0.190506	0.0878513	0.0870554	0.0520414		1.243	-0.319077	-0.334356	-0.614468	-0.769803	-0.89076	-1.01299	-1.17469	-1.21162	-1.24472
1.244	0.0695484	0.116499	0.175386	0.23109	0.244619	0.183344	0.0902386	0.0894428	0.0448795		1.244	-0.339448	-0.349634	-0.617014	-0.772349	-0.874208	-1.03336	-1.21034	-1.20398	-1.23326
1.245	0.0639781	0.121274	0.175386	0.212788	0.251781	0.178569	0.0862597	0.07114	0.0377175		1.245	-0.326716	-0.336902	-0.617014	-0.754524	-0.858929	-1.01172	-1.16451	-1.2078	-1.23326
1.246	0.0719358	0.121274	0.182548	0.214379	0.249393	0.181753	0.0783019	0.0775062	0.0416964		1.246	-0.329263	-0.330536	-0.613194	-0.751977	-0.858929	-1.00535	-1.1696	-1.18488	-1.21798
1.247	0.0671611	0.123661	0.180161	0.223929	0.231886	0.186527	0.0902386	0.0854639	0.0552245		1.247	-0.325443	-0.321623	-0.614468	-0.729059	-0.864022	-1.01426	-1.16833	-1.18233	-1.20907
1.248	0.0623865	0.108541	0.174591	0.217562	0.243823	0.176182	0.0854639	0.0894428	0.0472668		1.248	-0.319077	-0.325443	-0.611921	-0.739245	-0.853836	-0.982433	-1.13395	-1.16323	-1.19761
1.249	0.0719358	0.110929	0.178569	0.208013	0.24064	0.178569	0.0854639	0.0719358	0.0432879		1.249	-0.310164	-0.321623	-0.611921	-0.744338	-0.837284	-0.983707	-1.14159	-1.14923	-1.19252
1.25	0.0743231	0.118091	0.172203	0.212788	0.236661	0.179365	0.0846681	0.0790977	0.0377175		1.25	-0.32035	-0.312711	-0.619561	-0.744338	-0.84365	-0.993892	-1.13904	-1.14923	-1.17469
1.251	0.0679569	0.114907	0.162654	0.211992	0.232682	0.177774	0.0790977	0.0830766	0.028964		1.251	-0.306344	-0.31653	-0.605555	-0.735425	-0.841104	-0.990073	-1.12886	-1.15559	-1.17215
1.252	0.0544288	0.114112	0.175386	0.2104	0.232682	0.169816	0.0806893	0.0615907	0.0424922		1.252	-0.32035	-0.307617	-0.614468	-0.723966	-0.844924	-0.969701	-1.11612	-1.13777	-1.14923
1.253	0.0679569	0.110929	0.160267	0.2104	0.229499	0.172999	0.0806893	0.0759146	0.0456753		1.253	-0.311437	-0.303798	-0.604282	-0.723966	-0.799087	-0.976067	-1.11358	-1.12376	-1.15177
1.254	0.0639781	0.11252	0.16902	0.202443	0.224724	0.170612	0.0751189	0.0759146	0.0424922		1.254	-0.298705	-0.308891	-0.604282	-0.722693	-0.80418	-0.950602	-1.08939	-1.10976	-1.15177
1.255	0.0679569	0.10695	0.152309	0.211196	0.222337	0.171407	0.0727316	0.0687527	0.0337387		1.255	-0.310164	-0.31653	-0.599189	-0.697228	-0.819459	-0.951876	-1.08175	-1.10848	-1.1314
1.256	0.0568161	0.0950132	0.171407	0.195281	0.223133	0.175386	0.0798935	0.0735273	0.0504499		1.256	-0.319077	-0.317803	-0.624654	-0.71378	-0.797814	-0.954422	-1.07793	-1.09957	-1.13904
1.257	0.0679569	0.103767	0.164245	0.197668	0.213583	0.168224	0.0838724	0.0695484	0.0353302		1.257	-0.296158	-0.317803	-0.620834	-0.699775	-0.788901	-0.94169	-1.06265	-1.10339	-1.12758
1.258	0.0599992	0.0974005	0.14833	0.198464	0.220745	0.155492	0.0767104	0.07114	0.0329429		1.258	-0.294885	-0.293612	-0.608101	-0.694682	-0.758343	-0.942963	-1.07283	-1.10594	-1.0983
1.259	0.0703442	0.102971	0.16902	0.19926	0.219154	0.172203	0.0783019	0.07114	0.036126		1.259	-0.28088	-0.302525	-0.599189	-0.699775	-0.767256	-0.945509	-1.05501	-1.07665	-1.09702
1.26	0.0607949	0.0997878	0.162654	0.193689	0.21995	0.165041	0.0783019	0.0671611	0.0377175		1.26	-0.288519	-0.285973	-0.600462	-0.702321	-0.774896	-0.920045	-1.06265	-1.07538	-1.09702
1.261	0.0576119	0.105358	0.154696	0.192098	0.204034	0.160267	0.0679569	0.0576119	0.0321471		1.261	-0.303798	-0.303798	-0.600462	-0.690862	-0.759617	-0.912405	-1.06774	-1.06137	-1.08811
1.262	0.0584076	0.0910343	0.160267	0.200851	0.212788	0.1539	0.0783019	0.0735273	0.0249852		1.262	-0.303798	-0.293612	-0.578817	-0.679403	-0.771076	-0.912405	-1.03082	-1.06774	-1.07793
1.263	0.0607949	0.101379	0.154696	0.195281	0.20483	0.156288	0.07114	0.0655696	0.0337387		1.263	-0.283426	-0.305071	-0.585183	-0.676856	-0.741791	-0.908586	-1.027	-1.04355	-1.07538
1.264	0.0623865	0.0997878	0.157879	0.187323	0.20483	0.156288	0.07114	0.0560203	0.0369218		1.264	-0.291065	-0.298705	-0.582637	-0.655211	-0.749431	-0.911132	-1.03209	-1.02572	-1.06519
1.265	0.0592034	0.0926259	0.145943	0.195281	0.213583	0.150717	0.0759146	0.0735273	0.0329429		1.265	-0.266874	-0.303798	-0.581364	-0.685769	-0.749431	-0.904766	-1.02445	-1.02827	-1.04737
1.266	0.0615907	0.0918301	0.152309	0.184936	0.200851	0.151513	0.0679569	0.0655696	0.0225978		1.266	-0.271967	-0.294885	-0.577544	-0.676856	-0.730332	-0.89458	-1.01426	-1.01299	-1.04228
1.267	0.0615907	0.0934216	0.145943	0.186527	0.2104	0.149126	0.0655696	0.0703442	0.0329429		1.267	-0.27324	-0.291065	-0.569904	-0.669217	-0.736699	-0.880574	-1.01426	-1.00535	-1.05501
1.268	0.0679569	0.0894428	0.145943	0.176978	0.194485	0.157083	0.0751189	0.0631822	0.0305556		1.268	-0.265601	-0.27706	-0.554626	-0.659031	-0.726513	-0.869115	-1.0079	-1.0079	-1.03082
1.269	0.0584076	0.0902386	0.145943	0.179365	0.204034	0.155492	0.0647738	0.0592034	0.0281682		1.269	-0.252868	-0.283426	-0.569904	-0.66667	-0.726513	-0.879301	-0.991346	-0.998985	-1.03336
1.27	0.0607949	0.0902386	0.145147	0.174591	0.200851	0.143555	0.0838724	0.0544288	0.0297598		1.27	-0.271967	-0.292339	-0.558445	-0.647572	-0.731606	-0.861476	-0.973521	-0.992619	-1.01554
1.271	0.0623865	0.0854639	0.137985	0.179365	0.192098	0.147534	0.0623865	0.0576119	0.0313513		1.271	-0.23377	-0.278333	-0.567358	-0.66667	-0.692135	-0.858929	-0.98116	-1.00153	-1.01808
1.272	0.0504499	0.0942174	0.143555	0.187323	0.196076	0.149922	0.07114	0.0639781	0.028964		1.272	-0.254142	-0.274513	-0.569904	-0.645025	-0.72142	-0.832191	-0.967154	-0.976067	-0.9888
1.273	0.0663654	0.0966048	0.145147	0.172999	0.193689	0.141168	0.0623865	0.0576119	0.028964		1.273	-0.252868	-0.293612	-0.566085	-0.659031	-0.698501	-0.837284	-0.956968	-0.978614	-0.98498
1.274	0.0592034	0.0910343	0.140372	0.175386	0.192098	0.146738	0.0727316	0.0599992	0.0329429		1.274	-0.241409	-0.283426	-0.562265	-0.648845	-0.701048	-0.841104	-0.935323	-0.965881	-0.986253
1.275	0.0528372	0.0846681	0.136393	0.176182	0.193689	0.141168	0.0599992	0.0568161	0.0241894		1.275	-0.252868	-0.283426	-0.557172	-0.645025	-0.683222	-0.837284	-0.954422	-0.963335	-0.983707
1.276	0.0615907	0.0870554	0.134006	0.166633	0.188119	0.136393	0.0560203	0.0607949	0.0281682		1.276	-0.257961	-0.27324	-0.554626	-0.639933	-0.669217	-0.819459	-0.950602	-0.950602	-0.987526
1.277	0.0528372	0.0862597	0.134802	0.165041	0.188914	0.143555	0.0655696	0.0615907	0.0225978		1.277	-0.23377	-0.289792	-0.552079	-0.625927	-0.671763	-0.827098	-0.918771	-0.945509	-0.987526
1.278	0.0544288	0.0934216	0.141964	0.166633	0.192098	0.149126	0.0671611	0.0528372	0.0297598		1.278	-0.228677	-0.279606	-0.545713	-0.624654	-0.667944	-0.81182	-0.939143	-0.936597	-0.953149
1.279	0.0592034	0.0830766	0.132415	0.157879	0.18414	0.141964	0.0655696	0.0544288	0.018619		1.279	-0.236316	-0.296158	-0.54444	-0.628473	-0.661578	-0.823279	-0.911132	-0.921318	-0.965881
1.28	0.053633	0.0775062	0.137985	0.179365	0.188119	0.145943	0.0798935	0.0552245	0.0210063		1.28	-0.213398	-0.284699	-0.535527	-0.619561	-0.637386	-0.786355	-0.918771	-0.923864	-0.946783
1.281	0.0671611	0.0822808	0.118886	0.165041	0.172999	0.141964	0.0727316	0.0584076	0.018619		1.281	-0.228677	-0.284699	-0.568631	-0.620834	-0.646299	-0.793994	-0.922591	-0.921318	-0.948056
1.282	0.0568161	0.0759146	0.123661	0.164245	0.177774	0.137189	0.0615907	0.0432879	0.0154359		1.282	-0.217218	-0.297432	-0.54062	-0.606828	-0.650118	-0.801634	-0.89458	-0.921318	-0.939143
1.283	0.0615907	0.0775062	0.12764	0.168224	0.180161	0.143555	0.0687527	0.0599992	0.0194147		1.283	-0.201939	-0.279606	-0.531707	-0.605555	-0.651392	-0.779989	-0.871662	-0.897126	-0.948056
1.284	0.0631822	0.0814851	0.126844	0.157879	0.182548	0.136393	0.0663654	0.0560203	0.0297598		1.284	-0.223584	-0.278333	-0.54062	-0.608101	-0.645025	-0.787628	-0.889487	-0.8984	-0.939143
1.285	0.0488584	0.0806893	0.119682	0.167429	0.170612	0.134006	0.0623865	0.0552245	0.0281682		1.285	-0.213398	-0.266874	-0.53298	-0.592823	-0.628473	-0.795267	-0.892033	-0.8984	-0.918771
1.286	0.0488584	0.0822808	0.120478	0.154696	0.176182	0.13321	0.0695484	0.0576119	0.0281682		1.286	-0.217218	-0.296158	-0.529161	-0.610648	-0.624654	-0.75707	-0.879301	-0.885667	-0.904766
1.287	0.0520414	0.0703442	0.134006	0.156288	0.174591	0.130027	0.0544288	0.0488584	0.0202105		1.287	-0.212125	-0.298705	-0.5368	-0.606828	-0.641206	-0.777442	-0.862749	-0.872935	-0.911132
1.288	0.0560203	0.0743231	0.119682	0.158675	0.174591	0.134006	0.0631822	0.053633	0.0233936		1.288	-0.217218	-0.271967	-0.525341	-0.603009	-0.617014	-0.763436	-0.864022	-0.881848	-0.920045
1.289	0.0655696	0.0775062	0.122865	0.152309	0.178569	0.125253	0.0576119	0.0544288	0.0257809		1.289	-0.196846	-0.266874	-0.513882	-0.590276	-0.610648	-0.763436	-0.864022	-0.861476	-0.906039
1.29	0.0584076	0.0775062	0.116499	0.14833	0.170612	0.131619	0.0639781	0.0480626	0.0273725		1.29	-0.218491	-0.28088	-0.526614	-0.58391	-0.604282	-0.759617	-0.84365	-0.860202	-0.904766
1.291	0.0488584	0.0679569	0.110133	0.154696	0.169816	0.122865	0.0663654	0.0544288	0.028964		1.291	-0.205759	-0.287246	-0.516428	-0.592823	-0.600462	-0.744338	-0.828372	-0.852563	-0.885667
1.292	0.0592034	0.0751189	0.115703	0.158675	0.170612	0.128436	0.0655696	0.0496541	0.0233936		1.292	-0.209578	-0.278333	-0.522795	-0.601735	-0.594096	-0.762163	-0.814366	-0.85129	-0.89076
1.293	0.0552245	0.0687527	0.110929	0.157083	0.179365	0.134006	0.0671611	0.0520414	0.0241894		1.293	-0.195573	-0.279606	-0.526614	-0.590276	-0.589003	-0.736699	-0.829645	-0.842377	-0.883121
1.294	0.0623865	0.0655696	0.119682	0.149126	0.160267	0.126048	0.0687527	0.0528372	0.0225978		1.294	-0.205759	-0.28088	-0.518975	-0.58391	-0.585183	-0.739245	-0.833465	-0.841104	-0.871662
1.295	0.0504499	0.0679569	0.104563	0.157879	0.176978	0.131619	0.053633	0.0496541	0.0218021		1.295	-0.204485	-0.279606	-0.518975	-0.595369	-0.586457	-0.734152	-0.813093	-0.836011	-0.850017
1.296	0.0615907	0.0790977	0.110133	0.14276	0.169816	0.120478	0.0679569	0.0584076	0.0170274		1.296	-0.219764	-0.278333	-0.513882	-0.58391	-0.58009	-0.718873	-0.816912	-0.842377	-0.842377
1.297	0.0472668	0.0695484	0.11252	0.146738	0.157083	0.118886	0.0584076	0.0520414	0.0241894		1.297	-0.204485	-0.275787	-0.508789	-0.590276	-0.572451	-0.726513	-0.805453	-0.830918	-0.84365
1.298	0.0520414	0.0576119	0.110133	0.144351	0.165041	0.130823	0.0639781	0.0496541	0.0249852		1.298	-0.217218	-0.283426	-0.506243	-0.560992	-0.568631	-0.7176	-0.799087	-0.813093	-0.832191
1.299	0.0528372	0.07114	0.111724	0.141964	0.169816	0.128436	0.0615907	0.0472668	0.0170274		1.299	-0.213398	-0.283426	-0.48969	-0.573724	-0.569904	-0.72142	-0.80036	-0.818186	-0.818186
1.3	0.0592034	0.0647738	0.0974005	0.141168	0.16345	0.134006	0.0615907	0.0480626	0.0138443		1.3	-0.201939	-0.26942	-0.508789	-0.574997	-0.560992	-0.723966	-0.797814	-0.806727	-0.799087
1.301	0.053633	0.0647738	0.0926259	0.149922	0.155492	0.120478	0.0623865	0.0472668	0.0130486		1.301	-0.207032	-0.282153	-0.526614	-0.578817	-0.572451	-0.730332	-0.802907	-0.822005	-0.816912
1.302	0.0432879	0.0520414	0.111724	0.139576	0.162654	0.120478	0.0599992	0.0472668	0.0233936		1.302	-0.208305	-0.264327	-0.49351	-0.581364	-0.569904	-0.701048	-0.802907	-0.806727	-0.808
1.303	0.0512457	0.0719358	0.109337	0.141168	0.162654	0.114112	0.0703442	0.0401048	0.0154359		1.303	-0.203212	-0.271967	-0.515155	-0.571178	-0.564812	-0.712507	-0.787628	-0.806727	-0.790175
1.304	0.0607949	0.0631822	0.103767	0.140372	0.162654	0.120478	0.0552245	0.0424922	0.018619		1.304	-0.204485	-0.266874	-0.521521	-0.555899	-0.560992	-0.706141	-0.779989	-0.788901	-0.80036
1.305	0.053633	0.0639781	0.102175	0.139576	0.1539	0.122865	0.0576119	0.0528372	0.0194147		1.305	-0.214671	-0.27706	-0.502423	-0.557172	-0.560992	-0.688315	-0.778715	-0.791448	-0.799087
1.306	0.0504499	0.0623865	0.0918301	0.14833	0.1539	0.113316	0.0599992	0.0480626	0.0130486		1.306	-0.204485	-0.260508	-0.498603	-0.54444	-0.555899	-0.695955	-0.771076	-0.774896	-0.774896
1.307	0.0504499	0.0631822	0.10695	0.140372	0.145943	0.122069	0.0623865	0.0432879	0.0162316		1.307	-0.184114	-0.264327	-0.496057	-0.557172	-0.54444	-0.712507	-0.759617	-0.777442	-0.76471
1.308	0.0504499	0.0631822	0.0926259	0.132415	0.157083	0.115703	0.0592034	0.046471	0.0170274		1.308	-0.200666	-0.255415	-0.50115	-0.54062	-0.534254	-0.697228	-0.751977	-0.776169	-0.765983
1.309	0.0424922	0.0615907	0.0989921	0.137985	0.155492	0.113316	0.0599992	0.0504499	0.0162316		1.309	-0.194299	-0.256688	-0.49351	-0.552079	-0.554626	-0.688315	-0.755797	-0.765983	-0.767256
1.31	0.0472668	0.0623865	0.0997878	0.138781	0.150717	0.117295	0.0512457	0.0393091	0.018619		1.31	-0.212125	-0.266874	-0.504969	-0.550806	-0.552079	-0.681949	-0.750704	-0.746884	-0.771076
1.311	0.0512457	0.0607949	0.0902386	0.137985	0.150717	0.114112	0.0568161	0.0321471	0.0170274		1.311	-0.201939	-0.260508	-0.48969	-0.530434	-0.524068	-0.671763	-0.746884	-0.758343	-0.754524
1.312	0.0512457	0.0576119	0.0997878	0.13321	0.146738	0.115703	0.0488584	0.0440837	0.018619		1.312	-0.199392	-0.251595	-0.484598	-0.527888	-0.541893	-0.673037	-0.753251	-0.751977	-0.759617
1.313	0.0623865	0.0568161	0.0910343	0.13321	0.160267	0.119682	0.0631822	0.0456753	0.00588659		1.313	-0.210851	-0.256688	-0.483324	-0.534254	-0.541893	-0.673037	-0.735425	-0.736699	-0.773622
1.314	0.0552245	0.0592034	0.0981963	0.134006	0.143555	0.114112	0.0599992	0.0504499	0.0130486		1.314	-0.217218	-0.261781	-0.498603	-0.539347	-0.54062	-0.66667	-0.737972	-0.735425	-0.75707
1.315	0.0480626	0.0592034	0.0790977	0.130823	0.146738	0.109337	0.0552245	0.036126	0.0225978		1.315	-0.204485	-0.241409	-0.49733	-0.513882	-0.54062	-0.662851	-0.748158	-0.743065	-0.741791
1.316	0.0385133	0.0528372	0.0966048	0.140372	0.157083	0.114112	0.0488584	0.0456753	0.00986546		1.316	-0.194299	-0.247775	-0.488417	-0.510062	-0.513882	-0.662851	-0.734152	-0.735425	-0.759617
1.317	0.0512457	0.0576119	0.0902386	0.134802	0.149126	0.116499	0.0568161	0.0345344	0.0106612		1.317	-0.209578	-0.252868	-0.490964	-0.517702	-0.529161	-0.67049	-0.727786	-0.722693	-0.740518
1.318	0.0512457	0.0552245	0.0838724	0.134802	0.146738	0.110929	0.0552245	0.0488584	0.0162316		1.318	-0.196846	-0.241409	-0.471865	-0.515155	-0.53298	-0.673037	-0.734152	-0.711234	-0.732879
1.319	0.0377175	0.0496541	0.0997878	0.122865	0.146738	0.111724	0.0576119	0.0353302	0.00668236		1.319	-0.205759	-0.232496	-0.49733	-0.518975	-0.512609	-0.662851	-0.749431	-0.692135	-0.732879
1.32	0.0496541	0.0520414	0.0894428	0.125253	0.135598	0.113316	0.0584076	0.0488584	0.0106612		1.32	-0.210851	-0.240136	-0.479505	-0.506243	-0.508789	-0.661578	-0.736699	-0.711234	-0.729059
1.321	0.0560203	0.0560203	0.0902386	0.126844	0.145147	0.121274	0.0488584	0.0409006	0.00906968		1.321	-0.189206	-0.238863	-0.483324	-0.507516	-0.53298	-0.652665	-0.723966	-0.690862	-0.736699
1.322	0.0440837	0.0592034	0.088647	0.126844	0.150717	0.110929	0.0623865	0.0440837	0.0178232		1.322	-0.208305	-0.224857	-0.480778	-0.49733	-0.498603	-0.660304	-0.729059	-0.67431	-0.729059
1.323	0.0456753	0.046471	0.0806893	0.123661	0.139576	0.110929	0.046471	0.0416964	0.00986546		1.323	-0.18666	-0.23377	-0.470592	-0.513882	-0.506243	-0.647572	-0.736699	-0.662851	-0.7176
1.324	0.0448795	0.0448795	0.0822808	0.118886	0.147534	0.100584	0.0544288	0.0393091	0.0202105		1.324	-0.185387	-0.224857	-0.478231	-0.494783	-0.492237	-0.655211	-0.729059	-0.665397	-0.729059
1.325	0.0480626	0.0480626	0.0870554	0.126048	0.137189	0.118886	0.0512457	0.0416964	0.0122528		1.325	-0.180294	-0.224857	-0.488417	-0.48969	-0.48969	-0.652665	-0.71378	-0.646299	-0.70996
1.326	0.0353302	0.0512457	0.0798935	0.126048	0.144351	0.106154	0.0599992	0.0369218	0.0146401		1.326	-0.193026	-0.236316	-0.466772	-0.479505	-0.48969	-0.665397	-0.725239	-0.639933	-0.707414
1.327	0.0440837	0.0496541	0.088647	0.118091	0.138781	0.114112	0.0448795	0.0377175	0.0122528		1.327	-0.191753	-0.222311	-0.456586	-0.478231	-0.475685	-0.636113	-0.693408	-0.63484	-0.704868
1.328	0.0393091	0.0568161	0.0743231	0.12764	0.139576	0.108541	0.0592034	0.046471	0.0170274		1.328	-0.171381	-0.22613	-0.462952	-0.443854	-0.461679	-0.643752	-0.706141	-0.620834	-0.726513
1.329	0.0472668	0.0520414	0.0822808	0.122069	0.137189	0.102971	0.0448795	0.0305556	0.0202105		1.329	-0.194299	-0.214671	-0.459133	-0.464226	-0.462952	-0.625927	-0.702321	-0.613194	-0.708687
1.33	0.0385133	0.0504499	0.0775062	0.120478	0.131619	0.108541	0.0488584	0.0329429	0.0162316		1.33	-0.199392	-0.214671	-0.464226	-0.441308	-0.4464	-0.641206	-0.699775	-0.618287	-0.706141
1.331	0.0432879	0.0496541	0.0783019	0.118886	0.131619	0.106154	0.0592034	0.0409006	0.018619		1.331	-0.195573	-0.212125	-0.464226	-0.429848	-0.432395	-0.617014	-0.702321	-0.611921	-0.702321
1.332	0.0393091	0.0520414	0.0735273	0.121274	0.130027	0.104563	0.0488584	0.0409006	0.00668236		1.332	-0.179021	-0.219764	-0.474412	-0.433668	-0.415843	-0.620834	-0.688315	-0.613194	-0.685769
1.333	0.0496541	0.0512457	0.0870554	0.120478	0.144351	0.095809	0.0528372	0.0321471	0.0162316		1.333	-0.208305	-0.215945	-0.466772	-0.432395	-0.399291	-0.628473	-0.690862	-0.608101	-0.67813
1.334	0.0409006	0.0456753	0.0838724	0.123661	0.131619	0.102971	0.053633	0.0345344	0.0146401		1.334	-0.18666	-0.219764	-0.466772	-0.434941	-0.405657	-0.617014	-0.695955	-0.614468	-0.657758
1.335	0.0472668	0.0520414	0.0695484	0.119682	0.136393	0.0966048	0.0496541	0.0424922	0.0162316		1.335	-0.193026	-0.199392	-0.457859	-0.422209	-0.384012	-0.582637	-0.67813	-0.594096	-0.653938
1.336	0.0528372	0.0440837	0.0743231	0.122865	0.138781	0.10695	0.0520414	0.0385133	0.0154359		1.336	-0.198119	-0.212125	-0.469319	-0.428575	-0.386558	-0.608101	-0.685769	-0.610648	-0.647572
1.337	0.0369218	0.0424922	0.0679569	0.122069	0.136393	0.0981963	0.0488584	0.0393091	0.0170274		1.337	-0.180294	-0.227404	-0.45022	-0.426029	-0.375099	-0.596642	-0.688315	-0.595369	-0.637386
1.338	0.0424922	0.0440837	0.0814851	0.118091	0.134006	0.103767	0.0472668	0.0345344	0.0202105		1.338	-0.173928	-0.232496	-0.456586	-0.422209	-0.356001	-0.619561	-0.669217	-0.605555	-0.650118
1.339	0.0416964	0.0496541	0.0822808	0.124457	0.123661	0.102175	0.0528372	0.0512457	0.00747814		1.339	-0.181567	-0.207032	-0.4464	-0.429848	-0.36746	-0.614468	-0.661578	-0.609375	-0.645025
1.34	0.0480626	0.0599992	0.0775062	0.114907	0.136393	0.0974005	0.0440837	0.046471	0.00986546		1.34	-0.176474	-0.222311	-0.452767	-0.426029	-0.353454	-0.58009	-0.66667	-0.599189	-0.667944
1.341	0.0401048	0.0488584	0.0735273	0.115703	0.139576	0.0981963	0.0607949	0.0440837	0.011457		1.341	-0.177747	-0.212125	-0.451493	-0.428575	-0.347088	-0.576271	-0.653938	-0.595369	-0.659031
1.342	0.0432879	0.0448795	0.0751189	0.107746	0.125253	0.104563	0.0544288	0.0305556	0.00429504		1.342	-0.159922	-0.228677	-0.443854	-0.417116	-0.335629	-0.591549	-0.669217	-0.581364	-0.642479
1.343	0.0488584	0.0409006	0.0719358	0.126048	0.130027	0.101379	0.0552245	0.0424922	0.0130486		1.343	-0.173928	-0.22995	-0.443854	-0.400564	-0.349634	-0.58391	-0.642479	-0.58391	-0.633566
1.344	0.0448795	0.0472668	0.0767104	0.113316	0.131619	0.104563	0.0552245	0.0440837	0.0202105		1.344	-0.173928	-0.224857	-0.445127	-0.427302	-0.341995	-0.58391	-0.63484	-0.603009	-0.650118
1.345	0.0377175	0.0488584	0.0822808	0.110133	0.13321	0.0942174	0.0440837	0.0337387	0.0138443		1.345	-0.176474	-0.22995	-0.441308	-0.413296	-0.331809	-0.599189	-0.614468	-0.590276	-0.637386
1.346	0.0440837	0.0496541	0.07114	0.118886	0.129231	0.101379	0.0512457	0.0377175	0.0146401		1.346	-0.171381	-0.23377	-0.436215	-0.420936	-0.31653	-0.578817	-0.617014	-0.572451	-0.629747
1.347	0.0393091	0.0488584	0.0695484	0.11252	0.122865	0.0910343	0.0520414	0.0353302	0.0210063		1.347	-0.18284	-0.223584	-0.424755	-0.415843	-0.331809	-0.586457	-0.624654	-0.58391	-0.639933
1.348	0.0424922	0.0369218	0.0671611	0.111724	0.131619	0.0934216	0.0504499	0.0353302	0.0106612		1.348	-0.158649	-0.231223	-0.415843	-0.420936	-0.336902	-0.577544	-0.599189	-0.58009	-0.628473
1.349	0.0416964	0.0440837	0.0679569	0.105358	0.125253	0.095809	0.0424922	0.0305556	0.0162316		1.349	-0.149736	-0.223584	-0.433668	-0.427302	-0.329263	-0.562265	-0.611921	-0.567358	-0.617014
1.35	0.0416964	0.0480626	0.0655696	0.111724	0.122069	0.0981963	0.0440837	0.0393091	0.018619		1.35	-0.170108	-0.208305	-0.431122	-0.429848	-0.315257	-0.560992	-0.594096	-0.578817	-0.618287
1.351	0.0432879	0.036126	0.07114	0.115703	0.124457	0.0870554	0.0520414	0.0432879	0.0130486		1.351	-0.165015	-0.23759	-0.431122	-0.409477	-0.325443	-0.569904	-0.585183	-0.578817	-0.624654
1.352	0.0385133	0.0472668	0.0743231	0.107746	0.123661	0.100584	0.0496541	0.0353302	0.0138443		1.352	-0.167561	-0.23759	-0.420936	-0.415843	-0.317803	-0.590276	-0.562265	-0.582637	-0.617014
1.353	0.0448795	0.0472668	0.0679569	0.107746	0.123661	0.0989921	0.0504499	0.0305556	0.0138443		1.353	-0.148463	-0.231223	-0.431122	-0.433668	-0.317803	-0.563538	-0.58009	-0.569904	-0.620834
1.354	0.0488584	0.0440837	0.0663654	0.106154	0.125253	0.0981963	0.053633	0.0345344	0.0138443		1.354	-0.154829	-0.23377	-0.426029	-0.422209	-0.311437	-0.555899	-0.577544	-0.58391	-0.611921
1.355	0.0401048	0.0409006	0.0639781	0.113316	0.118886	0.0950132	0.0353302	0.0281682	0.0146401		1.355	-0.140823	-0.22613	-0.420936	-0.432395	-0.317803	-0.543166	-0.563538	-0.563538	-0.604282
1.356	0.0424922	0.0377175	0.0615907	0.104563	0.121274	0.088647	0.0472668	0.0313513	0.00986546		1.356	-0.134457	-0.223584	-0.436215	-0.428575	-0.313984	-0.543166	-0.558445	-0.581364	-0.595369
1.357	0.0456753	0.0424922	0.0687527	0.106154	0.123661	0.0950132	0.0512457	0.0385133	0.0170274		1.357	-0.14337	-0.242682	-0.440034	-0.412023	-0.308891	-0.5368	-0.545713	-0.563538	-0.600462
1.358	0.0440837	0.0393091	0.0663654	0.108541	0.122865	0.0926259	0.0472668	0.0401048	0.00827391		1.358	-0.142097	-0.227404	-0.417116	-0.417116	-0.322896	-0.539347	-0.543166	-0.567358	-0.589003
1.359	0.0409006	0.0353302	0.0647738	0.106154	0.114112	0.0989921	0.0512457	0.0353302	0.018619		1.359	-0.149736	-0.23377	-0.443854	-0.404384	-0.307617	-0.54062	-0.546986	-0.566085	-0.599189
1.36	0.0424922	0.0440837	0.0568161	0.104563	0.118886	0.0910343	0.0401048	0.028964	0.0130486		1.36	-0.137004	-0.228677	-0.431122	-0.408203	-0.32417	-0.527888	-0.541893	-0.550806	-0.606828
1.361	0.0393091	0.0337387	0.0615907	0.105358	0.11252	0.0918301	0.0488584	0.0297598	0.0162316		1.361	-0.13955	-0.223584	-0.41075	-0.408203	-0.308891	-0.531707	-0.5368	-0.557172	-0.58773
1.362	0.0345344	0.0401048	0.0615907	0.0989921	0.111724	0.0950132	0.0496541	0.0297598	0.0027035		1.362	-0.128091	-0.214671	-0.440034	-0.392924	-0.325443	-0.527888	-0.5368	-0.54444	-0.585183
1.363	0.0393091	0.0393091	0.0615907	0.103767	0.117295	0.0926259	0.0488584	0.0345344	0.011457		1.363	-0.116632	-0.223584	-0.417116	-0.413296	-0.315257	-0.529161	-0.54062	-0.558445	-0.590276
1.364	0.0504499	0.0329429	0.0615907	0.0981963	0.114907	0.0870554	0.0456753	0.018619	0.0154359		1.364	-0.126818	-0.22613	-0.431122	-0.408203	-0.319077	-0.535527	-0.54062	-0.554626	-0.599189
1.365	0.0369218	0.028964	0.0520414	0.0997878	0.111724	0.0814851	0.0416964	0.036126	0.0122528		1.365	-0.124271	-0.223584	-0.422209	-0.398017	-0.327989	-0.530434	-0.535527	-0.546986	-0.592823
1.366	0.0472668	0.0369218	0.0584076	0.106154	0.114907	0.0910343	0.0440837	0.0241894	0.018619		1.366	-0.129364	-0.215945	-0.408203	-0.400564	-0.331809	-0.521521	-0.549533	-0.53298	-0.599189
1.367	0.0369218	0.0488584	0.0528372	0.0989921	0.114112	0.0822808	0.0520414	0.0305556	0.00349927		1.367	-0.135731	-0.218491	-0.420936	-0.385285	-0.340722	-0.525341	-0.54444	-0.5368	-0.589003
1.368	0.0377175	0.0321471	0.0599992	0.0926259	0.113316	0.0950132	0.0409006	0.0337387	0.0178232		1.368	-0.126818	-0.227404	-0.432395	-0.41075	-0.313984	-0.522795	-0.517702	-0.54062	-0.567358
1.369	0.0416964	0.0369218	0.0584076	0.0966048	0.111724	0.0894428	0.0456753	0.0305556	0.00747814		1.369	-0.134457	-0.215945	-0.419662	-0.413296	-0.338175	-0.511336	-0.5368	-0.54062	-0.585183
1.37	0.036126	0.0273725	0.053633	0.0974005	0.111724	0.0838724	0.036126	0.0337387	0.00827391		1.37	-0.120452	-0.210851	-0.420936	-0.40311	-0.344541	-0.526614	-0.54062	-0.541893	-0.578817
1.371	0.0424922	0.0345344	0.0512457	0.100584	0.102971	0.0822808	0.046471	0.0297598	0.0138443		1.371	-0.129364	-0.210851	-0.428575	-0.400564	-0.327989	-0.508789	-0.522795	-0.534254	-0.566085
1.372	0.0488584	0.0393091	0.0480626	0.0966048	0.111724	0.0966048	0.0432879	0.0329429	0.011457		1.372	-0.131911	-0.191753	-0.415843	-0.384012	-0.329263	-0.515155	-0.518975	-0.534254	-0.581364
1.373	0.0456753	0.0305556	0.0584076	0.100584	0.121274	0.088647	0.0409006	0.0313513	0.00668236		1.373	-0.135731	-0.195573	-0.423482	-0.390378	-0.335629	-0.518975	-0.529161	-0.518975	-0.568631
1.374	0.046471	0.0297598	0.0607949	0.106154	0.10695	0.0822808	0.0385133	0.0265767	-0.0044585		1.374	-0.115359	-0.203212	-0.417116	-0.401837	-0.334356	-0.513882	-0.520248	-0.527888	-0.569904
1.375	0.0488584	0.0401048	0.0472668	0.0942174	0.113316	0.0870554	0.036126	0.0233936	0.011457		1.375	-0.134457	-0.198119	-0.417116	-0.366187	-0.340722	-0.515155	-0.522795	-0.530434	-0.582637
1.376	0.036126	0.0281682	0.0528372	0.0934216	0.110929	0.0854639	0.0472668	0.0321471	0.00509082		1.376	-0.137004	-0.193026	-0.422209	-0.380192	-0.336902	-0.526614	-0.53298	-0.510062	-0.581364
1.377	0.0313513	0.0305556	0.0504499	0.0934216	0.10695	0.0775062	0.0345344	0.0321471	0.00111195		1.377	-0.117905	-0.209578	-0.400564	-0.371279	-0.32035	-0.508789	-0.512609	-0.522795	-0.578817
1.378	0.0401048	0.036126	0.0560203	0.100584	0.111724	0.0846681	0.0448795	0.0297598	0.0170274		1.378	-0.133184	-0.196846	-0.408203	-0.353454	-0.326716	-0.515155	-0.513882	-0.515155	-0.576271
1.379	0.0393091	0.028964	0.0552245	0.0966048	0.114112	0.0838724	0.0592034	0.0305556	-0.0020711		1.379	-0.128091	-0.187933	-0.422209	-0.349634	-0.339448	-0.508789	-0.517702	-0.508789	-0.574997
1.38	0.0416964	0.0337387	0.0544288	0.0806893	0.102971	0.0854639	0.0488584	0.0353302	0.0170274		1.38	-0.129364	-0.209578	-0.401837	-0.353454	-0.334356	-0.49733	-0.539347	-0.526614	-0.597916
1.381	0.0297598	0.0305556	0.0647738	0.095809	0.102971	0.0910343	0.0321471	0.0329429	0.00031618		1.381	-0.142097	-0.176474	-0.40693	-0.335629	-0.326716	-0.484598	-0.53298	-0.508789	-0.572451
1.382	0.0480626	0.028964	0.0568161	0.0966048	0.122865	0.0854639	0.0369218	0.0273725	0.00747814		1.382	-0.121725	-0.187933	-0.412023	-0.358547	-0.333082	-0.502423	-0.548259	-0.515155	-0.573724
1.383	0.0385133	0.0321471	0.0552245	0.0878513	0.104563	0.0838724	0.0416964	0.0305556	0.00190772		1.383	-0.125545	-0.198119	-0.413296	-0.319077	-0.334356	-0.488417	-0.535527	-0.504969	-0.577544
1.384	0.0448795	0.0321471	0.0472668	0.0934216	0.0981963	0.0767104	0.0393091	0.0233936	0.00668236		1.384	-0.129364	-0.185387	-0.396744	-0.354727	-0.322896	-0.488417	-0.53298	-0.490964	-0.567358
1.385	0.0377175	0.0273725	0.0520414	0.0862597	0.105358	0.0822808	0.0424922	0.0249852	0.0027035		1.385	-0.148463	-0.19048	-0.395471	-0.347088	-0.334356	-0.510062	-0.5368	-0.480778	-0.572451
1.386	0.0385133	0.0393091	0.053633	0.088647	0.0997878	0.0783019	0.0369218	0.0170274	0.00588659		1.386	-0.115359	-0.18284	-0.40693	-0.354727	-0.329263	-0.469319	-0.534254	-0.496057	-0.562265
1.387	0.0305556	0.0257809	0.0480626	0.0910343	0.10695	0.0727316	0.0297598	0.0345344	0.0170274		1.387	-0.131911	-0.196846	-0.400564	-0.339448	-0.327989	-0.510062	-0.526614	-0.485871	-0.572451
1.388	0.036126	0.0321471	0.0472668	0.0894428	0.0981963	0.0838724	0.0424922	0.0329429	0.00111195		1.388	-0.137004	-0.172654	-0.400564	-0.350908	-0.330536	-0.494783	-0.530434	-0.488417	-0.58391
1.389	0.0432879	0.0329429	0.0552245	0.0942174	0.106154	0.0783019	0.036126	0.0281682	0.00190772		1.389	-0.129364	-0.18284	-0.390378	-0.325443	-0.343268	-0.48969	-0.530434	-0.484598	-0.563538
1.39	0.028964	0.0321471	0.0424922	0.0942174	0.104563	0.0775062	0.0305556	0.0273725	0.011457		1.39	-0.117905	-0.170108	-0.390378	-0.331809	-0.338175	-0.487144	-0.530434	-0.502423	-0.554626
1.391	0.0401048	0.0305556	0.0409006	0.088647	0.0981963	0.0751189	0.0424922	0.0265767	0.00906968		1.391	-0.126818	-0.181567	-0.400564	-0.326716	-0.326716	-0.478231	-0.534254	-0.485871	-0.567358
1.392	0.0448795	0.0194147	0.0480626	0.0854639	0.0918301	0.0751189	0.0393091	0.0138443	0.00588659		1.392	-0.148463	-0.176474	-0.395471	-0.325443	-0.325443	-0.482051	-0.531707	-0.496057	-0.557172
1.393	0.0409006	0.0265767	0.0528372	0.0806893	0.101379	0.0806893	0.0480626	0.0233936	0.0130486		1.393	-0.135731	-0.165015	-0.391651	-0.322896	-0.32417	-0.480778	-0.526614	-0.487144	-0.560992
1.394	0.0329429	0.0241894	0.0512457	0.0910343	0.102971	0.0878513	0.0568161	0.036126	0.0106612		1.394	-0.144643	-0.148463	-0.401837	-0.319077	-0.32035	-0.475685	-0.517702	-0.492237	-0.560992
1.395	0.0385133	0.0305556	0.0385133	0.0846681	0.102175	0.0695484	0.0416964	0.0257809	0.00429504		1.395	-0.14337	-0.166288	-0.391651	-0.329263	-0.329263	-0.484598	-0.506243	-0.492237	-0.550806
1.396	0.0369218	0.028964	0.0504499	0.0854639	0.0934216	0.0751189	0.0416964	0.0297598	0.00190772		1.396	-0.114086	-0.172654	-0.399291	-0.307617	-0.319077	-0.471865	-0.522795	-0.494783	-0.553352
1.397	0.0369218	0.028964	0.0592034	0.0838724	0.0966048	0.0838724	0.0416964	0.0241894	0.00509082		1.397	-0.129364	-0.165015	-0.389105	-0.307617	-0.327989	-0.457859	-0.518975	-0.494783	-0.549533
1.398	0.0305556	0.0233936	0.0480626	0.0878513	0.0981963	0.0862597	0.0448795	0.0329429	0.00747814		1.398	-0.125545	-0.156102	-0.40311	-0.308891	-0.317803	-0.460406	-0.530434	-0.475685	-0.549533
1.399	0.0393091	0.0273725	0.0448795	0.0838724	0.0910343	0.0806893	0.0297598	0.028964	0.0178232		1.399	-0.122998	-0.165015	-0.392924	-0.296158	-0.32035	-0.434941	-0.507516	-0.470592	-0.53298
1.4	0.0393091	0.0241894	0.0377175	0.0838724	0.0830766	0.0767104	0.046471	0.0233936	0.00429504		1.4	-0.114086	-0.149736	-0.394198	-0.327989	-0.327989	-0.455313	-0.516428	-0.480778	-0.524068
1.401	0.0329429	0.036126	0.0472668	0.0934216	0.0981963	0.0719358	0.0544288	0.0194147	0.00986546		1.401	-0.125545	-0.142097	-0.386558	-0.308891	-0.330536	-0.456586	-0.524068	-0.473138	-0.520248
1.402	0.036126	0.0265767	0.0337387	0.0830766	0.0926259	0.0790977	0.0345344	0.0265767	0.0027035		1.402	-0.119178	-0.159922	-0.394198	-0.307617	-0.334356	-0.442581	-0.511336	-0.484598	-0.527888
1.403	0.0313513	0.0210063	0.0488584	0.0814851	0.0934216	0.0751189	0.0377175	0.0281682	0.00349927		1.403	-0.126818	-0.140823	-0.380192	-0.305071	-0.317803	-0.443854	-0.521521	-0.483324	-0.502423
1.404	0.0393091	0.0281682	0.0393091	0.0727316	0.0918301	0.0727316	0.0393091	0.0210063	0.00986546		1.404	-0.1039	-0.142097	-0.391651	-0.310164	-0.312711	-0.45404	-0.527888	-0.476958	-0.508789
1.405	0.0329429	0.0265767	0.0409006	0.0838724	0.088647	0.0703442	0.0369218	0.0202105	0.0122528		1.405	-0.106446	-0.145916	-0.390378	-0.326716	-0.338175	-0.433668	-0.512609	-0.487144	-0.50115
1.406	0.0337387	0.0210063	0.0401048	0.0830766	0.0942174	0.0631822	0.0369218	0.0297598	0.00747814		1.406	-0.0949869	-0.114086	-0.396744	-0.313984	-0.311437	-0.45022	-0.507516	-0.473138	-0.494783
1.407	0.0305556	0.0249852	0.0409006	0.0743231	0.0950132	0.0719358	0.0297598	0.0281682	0.00429504		1.407	-0.110266	-0.140823	-0.392924	-0.299978	-0.32035	-0.415843	-0.526614	-0.466772	-0.494783
1.408	0.0313513	0.0241894	0.0377175	0.0798935	0.0934216	0.0727316	0.0313513	0.0170274	0.00349927		1.408	-0.0962602	-0.130638	-0.386558	-0.299978	-0.319077	-0.408203	-0.498603	-0.468045	-0.496057
1.409	0.0409006	0.0281682	0.0321471	0.0790977	0.0902386	0.0703442	0.0416964	0.0106612	0.00190772		1.409	-0.0886207	-0.120452	-0.380192	-0.284699	-0.329263	-0.438761	-0.498603	-0.464226	-0.48969
1.41	0.0377175	0.0170274	0.036126	0.0806893	0.0902386	0.0671611	0.0377175	0.028964	0.0146401		1.41	-0.0797081	-0.110266	-0.395471	-0.297432	-0.31653	-0.41075	-0.49733	-0.466772	-0.484598
1.411	0.0241894	0.0170274	0.0297598	0.0679569	0.0902386	0.0743231	0.0424922	0.0202105	0.0106612		1.411	-0.0975334	-0.116632	-0.408203	-0.296158	-0.32035	-0.415843	-0.502423	-0.471865	-0.465499
1.412	0.0313513	0.0265767	0.0353302	0.0830766	0.0838724	0.07114	0.0456753	0.0249852	0.00827391		1.412	-0.0835278	-0.117905	-0.392924	-0.289792	-0.321623	-0.409477	-0.512609	-0.460406	-0.473138
1.413	0.0369218	0.0218021	0.036126	0.0783019	0.0878513	0.0727316	0.0393091	0.0154359	0.00986546		1.413	-0.0784348	-0.117905	-0.382738	-0.28088	-0.308891	-0.404384	-0.498603	-0.448947	-0.482051
1.414	0.0249852	0.0225978	0.0385133	0.0743231	0.0894428	0.0663654	0.0456753	0.0305556	0.0178232		1.414	-0.0657025	-0.101353	-0.401837	-0.289792	-0.312711	-0.413296	-0.482051	-0.465499	-0.464226
1.415	0.0313513	0.0122528	0.0337387	0.0798935	0.0894428	0.0743231	0.036126	0.0194147	0.0122528		1.415	-0.084801	-0.110266	-0.400564	-0.28088	-0.305071	-0.431122	-0.494783	-0.461679	-0.468045
1.416	0.0353302	0.0194147	0.0385133	0.0703442	0.0854639	0.0743231	0.0377175	0.0218021	0.00906968		1.416	-0.0809813	-0.108993	-0.392924	-0.268147	-0.302525	-0.41075	-0.49351	-0.4464	-0.479505
1.417	0.0329429	0.0218021	0.0297598	0.0822808	0.0894428	0.0735273	0.0377175	0.0194147	0.00668236		1.417	-0.0809813	-0.0949869	-0.400564	-0.274513	-0.292339	-0.412023	-0.49351	-0.456586	-0.473138
1.418	0.0265767	0.0154359	0.0345344	0.0790977	0.0822808	0.0576119	0.0353302	0.0305556	0.00747814		1.418	-0.0657025	-0.110266	-0.395471	-0.263054	-0.303798	-0.409477	-0.488417	-0.455313	-0.478231
1.419	0.0329429	0.0194147	0.0257809	0.0663654	0.0838724	0.0647738	0.0377175	0.0202105	-0.0028669		1.419	-0.0758883	-0.112812	-0.381465	-0.278333	-0.283426	-0.420936	-0.490964	-0.456586	-0.464226
1.42	0.028964	0.0122528	0.036126	0.0759146	0.0902386	0.0719358	0.0273725	0.0218021	0.00668236		1.42	-0.0657025	-0.102626	-0.387831	-0.274513	-0.288519	-0.426029	-0.496057	-0.432395	-0.487144
1.421	0.0329429	0.0194147	0.0281682	0.0687527	0.0989921	0.0695484	0.0369218	0.0233936	0.00349927		1.421	-0.0695222	-0.1039	-0.395471	-0.271967	-0.278333	-0.405657	-0.476958	-0.452767	-0.483324
1.422	0.036126	0.0210063	0.036126	0.0695484	0.0806893	0.0679569	0.0337387	0.0210063	0.00429504		1.422	-0.0657025	-0.116632	-0.36364	-0.26942	-0.27324	-0.395471	-0.468045	-0.45022	-0.492237
1.423	0.0257809	0.0194147	0.0281682	0.0759146	0.0942174	0.0727316	0.0385133	0.0194147	0.00190772		1.423	-0.0644292	-0.115359	-0.380192	-0.27324	-0.282153	-0.424755	-0.469319	-0.440034	-0.494783
1.424	0.0257809	0.0138443	0.0345344	0.0663654	0.0790977	0.0655696	0.0353302	0.028964	-0.0068458		1.424	-0.0593363	-0.114086	-0.381465	-0.271967	-0.27324	-0.386558	-0.482051	-0.442581	-0.482051
1.425	0.0329429	0.0194147	0.0273725	0.0695484	0.0735273	0.0647738	0.0345344	0.0305556	0.00031618		1.425	-0.0618827	-0.0988066	-0.35982	-0.26942	-0.26942	-0.415843	-0.460406	-0.436215	-0.487144
1.426	0.0273725	0.0122528	0.0329429	0.0751189	0.0862597	0.0655696	0.036126	0.0130486	0.00588659		1.426	-0.0720686	-0.1039	-0.371279	-0.27324	-0.27706	-0.391651	-0.459133	-0.429848	-0.48969
1.427	0.0273725	0.011457	0.0281682	0.0687527	0.0814851	0.0655696	0.0273725	0.0305556	0.0138443		1.427	-0.058063	-0.117905	-0.364913	-0.271967	-0.271967	-0.408203	-0.482051	-0.443854	-0.49351
1.428	0.0273725	0.0194147	0.0241894	0.0719358	0.0902386	0.0671611	0.0385133	0.0170274	0.00827391		1.428	-0.0567898	-0.117905	-0.35982	-0.266874	-0.259234	-0.394198	-0.452767	-0.440034	-0.480778
1.429	0.0377175	0.00906968	0.0249852	0.0703442	0.0679569	0.0679569	0.0393091	0.018619	0.0106612		1.429	-0.0886207	-0.117905	-0.362367	-0.26942	-0.271967	-0.396744	-0.468045	-0.438761	-0.511336
1.43	0.0249852	0.0170274	0.0337387	0.0663654	0.0846681	0.0687527	0.0393091	0.0241894	0.00986546		1.43	-0.0797081	-0.117905	-0.371279	-0.28088	-0.268147	-0.389105	-0.4464	-0.432395	-0.49351
1.431	0.0233936	0.0178232	0.036126	0.0655696	0.07114	0.0663654	0.0416964	0.0233936	0.00429504		1.431	-0.0618827	-0.110266	-0.36746	-0.263054	-0.261781	-0.391651	-0.447674	-0.447674	-0.484598
1.432	0.0297598	0.011457	0.0265767	0.0695484	0.0775062	0.0615907	0.0385133	0.0218021	0.00429504		1.432	-0.0657025	-0.117905	-0.36364	-0.274513	-0.283426	-0.423482	-0.456586	-0.443854	-0.483324
1.433	0.0313513	0.0241894	0.0281682	0.0751189	0.0926259	0.0599992	0.0345344	0.0218021	0.00190772		1.433	-0.0733419	-0.115359	-0.368733	-0.270694	-0.251595	-0.405657	-0.445127	-0.436215	-0.50115
1.434	0.0257809	0.0225978	0.018619	0.0655696	0.0790977	0.0759146	0.0409006	0.0146401	0.00509082		1.434	-0.0542433	-0.125545	-0.366187	-0.266874	-0.246502	-0.400564	-0.442581	-0.437488	-0.471865
1.435	0.0241894	0.0170274	0.0249852	0.0671611	0.0647738	0.0790977	0.0305556	0.0218021	0.00827391		1.435	-0.0797081	-0.121725	-0.358547	-0.271967	-0.263054	-0.396744	-0.45022	-0.433668	-0.482051
1.436	0.0353302	0.0154359	0.0353302	0.0679569	0.0894428	0.0615907	0.0385133	0.0154359	0.0202105		1.436	-0.0809813	-0.114086	-0.36364	-0.282153	-0.254142	-0.394198	-0.41075	-0.432395	-0.482051
1.437	0.0297598	0.0106612	0.0345344	0.0679569	0.0751189	0.0599992	0.0432879	0.0225978	0.00349927		1.437	-0.0593363	-0.112812	-0.354727	-0.282153	-0.247775	-0.390378	-0.436215	-0.433668	-0.482051
1.438	0.0233936	0.0162316	0.0305556	0.0663654	0.0870554	0.0695484	0.0353302	0.0218021	0.00429504		1.438	-0.0733419	-0.115359	-0.349634	-0.294885	-0.254142	-0.398017	-0.424755	-0.417116	-0.49351
1.439	0.0297598	0.0138443	0.0265767	0.0703442	0.0854639	0.0679569	0.036126	0.0194147	0.00906968		1.439	-0.0657025	-0.131911	-0.349634	-0.279606	-0.243956	-0.394198	-0.424755	-0.443854	-0.487144
1.44	0.0329429	0.0202105	0.0257809	0.0655696	0.0671611	0.0727316	0.036126	0.018619	0.00588659		1.44	-0.0669757	-0.129364	-0.336902	-0.278333	-0.227404	-0.398017	-0.431122	-0.437488	-0.483324
1.441	0.028964	0.0146401	0.0313513	0.0687527	0.0814851	0.0751189	0.036126	0.0273725	-0.0004796		1.441	-0.0695222	-0.131911	-0.335629	-0.274513	-0.247775	-0.385285	-0.417116	-0.420936	-0.460406
1.442	0.0249852	0.00747814	0.0233936	0.0639781	0.0790977	0.0639781	0.0321471	0.0265767	0.0138443		1.442	-0.0593363	-0.130638	-0.322896	-0.278333	-0.264327	-0.405657	-0.413296	-0.432395	-0.480778
1.443	0.0273725	0.0178232	0.0281682	0.0647738	0.0751189	0.0663654	0.0401048	0.0170274	0.00906968		1.443	-0.0695222	-0.130638	-0.345815	-0.299978	-0.217218	-0.394198	-0.41075	-0.436215	-0.469319
1.444	0.0218021	0.0170274	0.0249852	0.0623865	0.0647738	0.0599992	0.0353302	0.0233936	0.0027035		1.444	-0.0707954	-0.120452	-0.325443	-0.275787	-0.238863	-0.378919	-0.40311	-0.431122	-0.461679
1.445	0.0337387	0.0138443	0.0377175	0.0647738	0.0743231	0.0695484	0.0225978	0.0122528	0.011457		1.445	-0.0593363	-0.125545	-0.329263	-0.282153	-0.23759	-0.376372	-0.419662	-0.423482	-0.484598
1.446	0.0265767	0.00509082	0.0273725	0.0703442	0.0759146	0.0552245	0.0337387	0.0178232	0.00986546		1.446	-0.0746151	-0.135731	-0.325443	-0.305071	-0.241409	-0.377646	-0.413296	-0.409477	-0.475685
1.447	0.036126	0.0170274	0.0265767	0.0687527	0.0719358	0.0727316	0.028964	0.0225978	0.0170274		1.447	-0.0720686	-0.115359	-0.336902	-0.282153	-0.242682	-0.371279	-0.398017	-0.432395	-0.473138
1.448	0.0194147	0.00509082	0.0281682	0.0655696	0.0783019	0.0655696	0.0440837	0.018619	0.0106612		1.448	-0.058063	-0.112812	-0.321623	-0.297432	-0.228677	-0.380192	-0.392924	-0.419662	-0.461679
1.449	0.0329429	0.0154359	0.0241894	0.0576119	0.0751189	0.0615907	0.0409006	0.0225978	0.0122528		1.449	-0.0567898	-0.126818	-0.339448	-0.302525	-0.238863	-0.376372	-0.392924	-0.413296	-0.447674
1.45	0.0297598	0.00986546	0.0233936	0.0719358	0.0783019	0.0719358	0.036126	0.0154359	0.00509082		1.45	-0.0567898	-0.145916	-0.319077	-0.299978	-0.222311	-0.384012	-0.385285	-0.420936	-0.451493
1.451	0.0265767	0.0122528	0.0233936	0.0615907	0.07114	0.0655696	0.028964	0.0297598	0.00429504		1.451	-0.0593363	-0.138277	-0.322896	-0.27706	-0.228677	-0.391651	-0.401837	-0.41075	-0.457859
1.452	0.0241894	0.0138443	0.0265767	0.0639781	0.0751189	0.0631822	0.0424922	0.0178232	-0.0020711		1.452	-0.0695222	-0.110266	-0.327989	-0.287246	-0.227404	-0.370006	-0.385285	-0.418389	-0.45404
1.453	0.028964	0.00827391	0.0249852	0.0584076	0.0767104	0.053633	0.0393091	0.0218021	0.0170274		1.453	-0.0669757	-0.122998	-0.327989	-0.303798	-0.212125	-0.380192	-0.389105	-0.405657	-0.452767
1.454	0.0233936	-0.0012754	0.0225978	0.0663654	0.0655696	0.0695484	0.0321471	0.0273725	0.0162316		1.454	-0.0593363	-0.135731	-0.319077	-0.298705	-0.224857	-0.387831	-0.384012	-0.415843	-0.445127
1.455	0.0233936	0.0027035	0.0202105	0.0615907	0.0679569	0.0607949	0.0329429	0.011457	0.0146401		1.455	-0.0809813	-0.115359	-0.331809	-0.289792	-0.228677	-0.372553	-0.395471	-0.395471	-0.442581
1.456	0.028964	0.0170274	0.0393091	0.0679569	0.0639781	0.0576119	0.0401048	0.018619	0.0130486		1.456	-0.058063	-0.135731	-0.329263	-0.282153	-0.224857	-0.373826	-0.392924	-0.408203	-0.429848
1.457	0.0194147	0.00668236	0.028964	0.0599992	0.0703442	0.0599992	0.0385133	0.0225978	0.00747814		1.457	-0.0657025	-0.135731	-0.319077	-0.293612	-0.22995	-0.364913	-0.389105	-0.408203	-0.429848
1.458	0.0305556	0.00429504	0.0281682	0.0623865	0.0647738	0.0671611	0.0297598	0.0130486	0.0106612		1.458	-0.0682489	-0.140823	-0.331809	-0.293612	-0.228677	-0.368733	-0.400564	-0.423482	-0.431122
1.459	0.0257809	0.0138443	0.0241894	0.0655696	0.0695484	0.0552245	0.036126	0.0273725	0.00668236		1.459	-0.0567898	-0.142097	-0.336902	-0.289792	-0.222311	-0.362367	-0.400564	-0.408203	-0.441308
1.46	0.0178232	0.00509082	0.0265767	0.0655696	0.0783019	0.0576119	0.0393091	0.00986546	0.011457		1.46	-0.0657025	-0.138277	-0.338175	-0.279606	-0.231223	-0.373826	-0.381465	-0.385285	-0.426029
1.461	0.0329429	0.0178232	0.0178232	0.0607949	0.0703442	0.0584076	0.0345344	0.0249852	0.00747814		1.461	-0.0733419	-0.130638	-0.327989	-0.291065	-0.236316	-0.368733	-0.389105	-0.401837	-0.429848
1.462	0.0162316	0.00827391	0.0241894	0.053633	0.0679569	0.0568161	0.0377175	0.0233936	0.00111195		1.462	-0.0542433	-0.135731	-0.327989	-0.284699	-0.228677	-0.372553	-0.373826	-0.420936	-0.404384
1.463	0.0233936	0.00588659	0.0178232	0.0592034	0.0751189	0.0615907	0.0409006	0.0130486	0.0122528		1.463	-0.0771616	-0.134457	-0.319077	-0.28088	-0.227404	-0.35982	-0.378919	-0.401837	-0.422209
1.464	0.0313513	0.0130486	0.0249852	0.0599992	0.0735273	0.0576119	0.0353302	0.0170274	0.00827391		1.464	-0.0644292	-0.121725	-0.326716	-0.27706	-0.217218	-0.372553	-0.400564	-0.401837	-0.434941
1.465	0.0218021	0.0130486	0.0329429	0.0623865	0.0679569	0.0552245	0.0257809	0.0154359	0.0146401		1.465	-0.0644292	-0.14337	-0.311437	-0.27324	-0.224857	-0.361094	-0.380192	-0.377646	-0.417116
1.466	0.0257809	0.00827391	0.0265767	0.0576119	0.0719358	0.0647738	0.0337387	0.0170274	0.00429504		1.466	-0.0593363	-0.124271	-0.319077	-0.271967	-0.22613	-0.353454	-0.392924	-0.382738	-0.428575
1.467	0.0313513	-0.0020711	0.0225978	0.0496541	0.0751189	0.0647738	0.0345344	0.00827391	-0.0004796		1.467	-0.063156	-0.0937137	-0.313984	-0.268147	-0.227404	-0.356001	-0.387831	-0.377646	-0.419662
1.468	0.0273725	0.0130486	0.0178232	0.0607949	0.0607949	0.0568161	0.036126	0.0202105	0.00906968		1.468	-0.0555166	-0.120452	-0.308891	-0.256688	-0.22613	-0.353454	-0.387831	-0.387831	-0.414569
1.469	0.0257809	0.00986546	0.0202105	0.0560203	0.0751189	0.0623865	0.028964	0.0170274	0.00906968		1.469	-0.0644292	-0.133184	-0.32035	-0.266874	-0.242682	-0.354727	-0.376372	-0.396744	-0.418389
1.47	0.0202105	0.0138443	0.0210063	0.0496541	0.0743231	0.0560203	0.028964	0.0170274	0.00509082		1.47	-0.0669757	-0.111539	-0.322896	-0.260508	-0.22995	-0.370006	-0.362367	-0.384012	-0.419662
1.471	0.0218021	0.0202105	0.0241894	0.0631822	0.0639781	0.0607949	0.0401048	0.0202105	0.0122528		1.471	-0.0797081	-0.121725	-0.321623	-0.260508	-0.221037	-0.349634	-0.375099	-0.380192	-0.40693
1.472	0.0273725	0.0170274	0.0233936	0.0568161	0.0735273	0.046471	0.0249852	0.00986546	0.00349927		1.472	-0.0542433	-0.10008	-0.313984	-0.257961	-0.217218	-0.347088	-0.35982	-0.380192	-0.433668
1.473	0.0241894	0.00588659	0.0154359	0.0560203	0.0719358	0.0615907	0.0321471	0.0233936	0.00668236		1.473	-0.0644292	-0.119178	-0.302525	-0.22995	-0.22995	-0.35982	-0.362367	-0.378919	-0.417116
1.474	0.0233936	0.011457	0.0202105	0.0647738	0.0767104	0.0615907	0.0265767	0.0313513	0.0106612		1.474	-0.0618827	-0.117905	-0.32417	-0.240136	-0.22995	-0.353454	-0.390378	-0.382738	-0.41075
1.475	0.0202105	0.0178232	0.00668236	0.0496541	0.0631822	0.0615907	0.0281682	0.0241894	0.0027035		1.475	-0.0669757	-0.120452	-0.310164	-0.255415	-0.221037	-0.35982	-0.36746	-0.364913	-0.418389
1.476	0.0170274	0.00111195	0.0225978	0.0584076	0.0695484	0.0576119	0.0353302	0.0170274	0.00429504		1.476	-0.0682489	-0.133184	-0.329263	-0.254142	-0.219764	-0.364913	-0.370006	-0.381465	-0.427302
1.477	0.0265767	0.0138443	0.0170274	0.0631822	0.0671611	0.053633	0.0297598	0.018619	0.00509082		1.477	-0.0529701	-0.111539	-0.325443	-0.249049	-0.221037	-0.373826	-0.356001	-0.370006	-0.414569
1.478	0.0162316	0.011457	0.018619	0.0615907	0.0679569	0.0615907	0.0281682	0.0178232	0.00429504		1.478	-0.0542433	-0.112812	-0.322896	-0.242682	-0.221037	-0.357274	-0.358547	-0.364913	-0.434941
1.479	0.0241894	0.0210063	0.018619	0.0631822	0.0703442	0.0560203	0.0265767	0.0225978	0.0027035		1.479	-0.0516969	-0.125545	-0.308891	-0.246502	-0.219764	-0.335629	-0.358547	-0.370006	-0.422209
1.48	0.0178232	0.0106612	0.0138443	0.0520414	0.07114	0.0639781	0.036126	0.0265767	0.00349927		1.48	-0.0707954	-0.128091	-0.32417	-0.243956	-0.227404	-0.35982	-0.366187	-0.375099	-0.420936
1.481	0.0154359	0.0027035	0.0130486	0.0655696	0.0743231	0.0552245	0.036126	0.0146401	-0.00605		1.481	-0.0504236	-0.125545	-0.32417	-0.223584	-0.203212	-0.350908	-0.353454	-0.387831	-0.414569
1.482	0.0170274	0.00588659	0.018619	0.0599992	0.0607949	0.0504499	0.0337387	0.0154359	0.0106612		1.482	-0.0491504	-0.124271	-0.305071	-0.232496	-0.22995	-0.356001	-0.357274	-0.375099	-0.417116
1.483	0.018619	0.0218021	0.0241894	0.053633	0.0671611	0.0584076	0.0297598	0.0257809	-0.0068458		1.483	-0.0338715	-0.121725	-0.308891	-0.22613	-0.215945	-0.358547	-0.353454	-0.362367	-0.420936
1.484	0.0225978	0.0146401	0.00747814	0.0560203	0.0719358	0.0512457	0.0297598	0.0218021	-0.0076416		1.484	-0.0427842	-0.121725	-0.301251	-0.23759	-0.224857	-0.344541	-0.344541	-0.36364	-0.419662
1.485	0.0170274	0.0218021	0.0170274	0.0552245	0.0639781	0.053633	0.0353302	0.0297598	0.00747814		1.485	-0.0529701	-0.115359	-0.297432	-0.246502	-0.219764	-0.339448	-0.376372	-0.353454	-0.41075
1.486	0.0202105	0.0154359	0.018619	0.0663654	0.0703442	0.0520414	0.0313513	0.011457	0.00429504		1.486	-0.0440574	-0.124271	-0.315257	-0.236316	-0.213398	-0.356001	-0.356001	-0.354727	-0.417116
1.487	0.0241894	0.0170274	0.0194147	0.053633	0.0719358	0.0615907	0.0329429	0.0178232	0.00588659		1.487	-0.0427842	-0.126818	-0.313984	-0.238863	-0.209578	-0.352181	-0.347088	-0.36746	-0.420936
1.488	0.0194147	0.0027035	0.0202105	0.0568161	0.0639781	0.0544288	0.0329429	0.0178232	0.00588659		1.488	-0.0376912	-0.102626	-0.310164	-0.22995	-0.207032	-0.349634	-0.333082	-0.353454	-0.409477
1.489	0.0210063	0.00986546	0.018619	0.0592034	0.0695484	0.0584076	0.0353302	0.011457	0.00349927		1.489	-0.014773	-0.125545	-0.296158	-0.23759	-0.228677	-0.335629	-0.338175	-0.366187	-0.41075
1.49	0.0225978	0.0154359	0.0162316	0.0599992	0.0727316	0.0584076	0.036126	0.0170274	-0.0004796		1.49	-0.036418	-0.0962602	-0.303798	-0.218491	-0.214671	-0.340722	-0.336902	-0.381465	-0.417116
1.491	0.0162316	0.0233936	0.0225978	0.0607949	0.0727316	0.053633	0.0273725	0.0265767	-0.0012754		1.491	-0.0287786	-0.115359	-0.303798	-0.249049	-0.217218	-0.335629	-0.340722	-0.354727	-0.41075
1.492	0.0202105	0.00429504	0.0202105	0.0647738	0.0783019	0.0544288	0.0202105	0.0194147	0.0138443		1.492	-0.0198659	-0.116632	-0.298705	-0.245229	-0.207032	-0.334356	-0.321623	-0.364913	-0.382738
1.493	0.0281682	0.00747814	0.0210063	0.0552245	0.0599992	0.046471	0.0297598	0.0194147	-0.0004796		1.493	-0.0402377	-0.114086	-0.296158	-0.23759	-0.217218	-0.330536	-0.338175	-0.357274	-0.396744
1.494	0.0281682	0.0202105	0.0233936	0.0488584	0.0655696	0.0496541	0.0377175	0.028964	0.00429504		1.494	-0.0224124	-0.101353	-0.307617	-0.222311	-0.235043	-0.334356	-0.325443	-0.366187	-0.386558
1.495	0.0233936	0.00429504	0.0273725	0.0512457	0.0615907	0.0679569	0.0369218	0.0106612	0.00588659		1.495	-0.0249589	-0.119178	-0.283426	-0.23759	-0.208305	-0.336902	-0.339448	-0.370006	-0.391651
1.496	0.0218021	0.00509082	0.011457	0.0584076	0.0615907	0.0504499	0.0321471	0.0210063	0.00429504		1.496	-0.0351448	-0.108993	-0.302525	-0.227404	-0.205759	-0.343268	-0.335629	-0.375099	-0.395471
1.497	0.0202105	0.00986546	0.0138443	0.0480626	0.0687527	0.0488584	0.0401048	0.0265767	0.00111195		1.497	-0.0389645	-0.124271	-0.310164	-0.221037	-0.205759	-0.349634	-0.322896	-0.368733	-0.375099
1.498	0.0194147	0.00827391	0.011457	0.0544288	0.0655696	0.0663654	0.0257809	0.0170274	0.0027035		1.498	-0.0287786	-0.106446	-0.301251	-0.219764	-0.219764	-0.344541	-0.313984	-0.371279	-0.35982
1.499	0.0249852	0.0106612	0.0178232	0.0544288	0.053633	0.0528372	0.0265767	0.018619	0.0027035		1.499	-0.00968002	-0.106446	-0.292339	-0.235043	-0.207032	-0.334356	-0.331809	-0.376372	-0.372553
1.5	0.0241894	0.0130486	0.0170274	0.07114	0.0663654	0.0544288	0.0281682	0.0233936	0.00986546		1.5	-0.0236856	-0.116632	-0.289792	-0.224857	-0.215945	-0.335629	-0.329263	-0.36746	-0.372553
1.501	0.0233936	0.00349927	0.0154359	0.0639781	0.0703442	0.0528372	0.0297598	0.0281682	0.00111195		1.501	-0.0160462	-0.116632	-0.289792	-0.222311	-0.212125	-0.333082	-0.329263	-0.368733	-0.358547
1.502	0.0162316	0.0106612	0.0170274	0.053633	0.0639781	0.0576119	0.0281682	0.0194147	0.00031618		1.502	-0.0134997	-0.122998	-0.291065	-0.22995	-0.207032	-0.345815	-0.325443	-0.373826	-0.373826
1.503	0.018619	0.0106612	0.0170274	0.0544288	0.0607949	0.053633	0.0329429	0.0162316	0.00429504		1.503	-0.0224124	-0.119178	-0.287246	-0.241409	-0.205759	-0.339448	-0.317803	-0.361094	-0.352181
1.504	0.0170274	0.00509082	0.0130486	0.0528372	0.0599992	0.0592034	0.0321471	0.0202105	0.00747814		1.504	-0.00204059	-0.120452	-0.312711	-0.222311	-0.203212	-0.335629	-0.330536	-0.353454	-0.368733
1.505	0.0210063	0.00429504	0.0170274	0.0472668	0.0560203	0.053633	0.0281682	0.0210063	0.00588659		1.505	-0.0185927	-0.116632	-0.279606	-0.241409	-0.227404	-0.329263	-0.327989	-0.361094	-0.357274
1.506	0.018619	0.0027035	0.0162316	0.0488584	0.0655696	0.0544288	0.0337387	0.0273725	0.00668236		1.506	-0.00840678	-0.106446	-0.284699	-0.235043	-0.181567	-0.331809	-0.311437	-0.370006	-0.358547
1.507	0.0233936	0.00190772	0.011457	0.0520414	0.07114	0.0552245	0.0257809	0.0162316	0.00190772		1.507	-0.0185927	-0.115359	-0.294885	-0.231223	-0.212125	-0.32417	-0.326716	-0.345815	-0.350908
1.508	0.0241894	0.0106612	0.0162316	0.0432879	0.0631822	0.0504499	0.0297598	0.0170274	0.00906968		1.508	-0.00458707	-0.110266	-0.283426	-0.240136	-0.221037	-0.322896	-0.329263	-0.347088	-0.331809
1.509	0.0170274	0.00668236	0.00986546	0.0528372	0.0584076	0.0512457	0.018619	0.0138443	0.00747814		1.509	-0.00840678	-0.111539	-0.274513	-0.235043	-0.200666	-0.330536	-0.329263	-0.358547	-0.344541
1.51	0.0345344	0.00429504	0.0122528	0.0504499	0.0671611	0.0576119	0.0385133	0.0281682	0.00668236		1.51	-0.00458707	-0.102626	-0.284699	-0.22995	-0.195573	-0.333082	-0.32035	-0.352181	-0.326716
1.511	0.0194147	-0.00605	0.0162316	0.0440837	0.0607949	0.0496541	0.0249852	0.0178232	0.00429504		1.511	-0.0249589	-0.102626	-0.292339	-0.238863	-0.203212	-0.334356	-0.319077	-0.356001	-0.343268
1.512	0.0241894	0.0027035	0.00827391	0.0504499	0.0727316	0.0512457	0.0401048	0.0202105	0.0106612		1.512	-0.00968002	-0.117905	-0.293612	-0.22613	-0.199392	-0.322896	-0.326716	-0.35982	-0.344541
1.513	0.0249852	-0.0020711	0.00986546	0.0520414	0.0520414	0.0512457	0.028964	0.0154359	0.00111195		1.513	-0.0058603	-0.0924404	-0.293612	-0.243956	-0.204485	-0.321623	-0.317803	-0.344541	-0.352181
1.514	0.0202105	0.00906968	0.018619	0.0424922	0.0544288	0.0520414	0.0218021	0.0146401	0.0027035		1.514	-0.0122265	-0.116632	-0.294885	-0.242682	-0.18666	-0.308891	-0.321623	-0.335629	-0.333082
1.515	0.0249852	0.00747814	0.00986546	0.0472668	0.0607949	0.0592034	0.0233936	0.0218021	0.0122528		1.515	-0.00458707	-0.114086	-0.28088	-0.236316	-0.205759	-0.326716	-0.319077	-0.340722	-0.339448
1.516	0.0194147	0.00031618	0.0162316	0.0552245	0.0607949	0.0584076	0.0305556	0.0218021	0.0027035		1.516	-0.0134997	-0.10008	-0.282153	-0.235043	-0.200666	-0.329263	-0.32035	-0.35982	-0.341995
1.517	0.0170274	-0.0012754	0.0122528	0.0520414	0.0655696	0.0576119	0.0345344	0.0170274	0.011457		1.517	0.00177912	-0.0975334	-0.285973	-0.227404	-0.205759	-0.341995	-0.331809	-0.349634	-0.344541
1.518	0.0218021	0.00031618	0.0249852	0.0432879	0.0599992	0.0488584	0.0321471	0.0273725	-0.0020711		1.518	-0.00204059	-0.0937137	-0.27324	-0.241409	-0.179021	-0.32417	-0.319077	-0.338175	-0.343268
1.519	0.0210063	0.00509082	0.0130486	0.0504499	0.0544288	0.0599992	0.0297598	0.018619	0.00429504		1.519	0.00687207	-0.0937137	-0.294885	-0.22995	-0.19048	-0.32035	-0.327989	-0.343268	-0.334356
1.52	0.018619	0.00429504	0.018619	0.0496541	0.0576119	0.0528372	0.0281682	0.0218021	0.00031618		1.52	-0.0058603	-0.105173	-0.271967	-0.219764	-0.194299	-0.306344	-0.31653	-0.334356	-0.352181
1.521	0.0233936	-0.0092331	0.0146401	0.0424922	0.0432879	0.053633	0.028964	0.018619	-0.0068458		1.521	0.00814531	-0.0949869	-0.255415	-0.235043	-0.195573	-0.326716	-0.333082	-0.329263	-0.357274
1.522	0.0154359	0.0027035	0.00906968	0.0488584	0.0329429	0.0528372	0.0249852	0.018619	0.00906968		1.522	-0.000767356	-0.110266	-0.282153	-0.245229	-0.194299	-0.326716	-0.313984	-0.343268	-0.364913
1.523	0.0154359	0.00190772	0.0162316	0.0496541	0.0329429	0.0528372	0.0321471	0.0249852	0.00190772		1.523	0.0145115	-0.10008	-0.279606	-0.246502	-0.191753	-0.308891	-0.305071	-0.32417	-0.348361
1.524	0.0233936	0.00668236	0.0154359	0.0416964	0.0480626	0.0647738	0.0273725	0.0233936	0.0106612		1.524	0.00177912	-0.0860743	-0.28088	-0.236316	-0.205759	-0.319077	-0.321623	-0.310164	-0.354727
1.525	0.0194147	-0.0020711	0.0122528	0.0480626	0.0440837	0.0568161	0.0241894	0.0202105	0.0027035		1.525	0.00177912	-0.0924404	-0.26942	-0.228677	-0.203212	-0.308891	-0.322896	-0.329263	-0.343268
1.526	0.0305556	-0.0020711	0.0122528	0.0504499	0.0544288	0.0584076	0.0273725	0.0146401	0.0027035		1.526	0.0157847	-0.0860743	-0.260508	-0.245229	-0.179021	-0.315257	-0.31653	-0.32417	-0.357274
1.527	0.0162316	0.0162316	0.00509082	0.0440837	0.0448795	0.0520414	0.0321471	0.00906968	0.011457		1.527	0.0157847	-0.0886207	-0.26942	-0.23759	-0.204485	-0.302525	-0.326716	-0.326716	-0.36364
1.528	0.0202105	-0.0028669	0.011457	0.0472668	0.0528372	0.053633	0.0265767	0.0154359	0.00588659		1.528	0.0145115	-0.0924404	-0.255415	-0.235043	-0.208305	-0.296158	-0.322896	-0.315257	-0.349634
1.529	0.0257809	0.0122528	0.00429504	0.046471	0.0528372	0.0576119	0.0281682	0.0313513	-0.0004796		1.529	0.0145115	-0.0873475	-0.261781	-0.254142	-0.208305	-0.303798	-0.327989	-0.315257	-0.366187
1.53	0.0241894	0.00429504	0.00111195	0.0496541	0.053633	0.0607949	0.0218021	0.018619	-0.0004796		1.53	0.0157847	-0.0809813	-0.265601	-0.241409	-0.209578	-0.303798	-0.321623	-0.319077	-0.354727
1.531	0.018619	0.0027035	0.0162316	0.0416964	0.0576119	0.0456753	0.0218021	0.0138443	0.00588659		1.531	0.0208777	-0.0720686	-0.266874	-0.22995	-0.205759	-0.301251	-0.322896	-0.319077	-0.364913
1.532	0.0233936	0.0106612	0.00906968	0.0472668	0.0631822	0.0607949	0.0233936	0.0257809	0.00668236		1.532	0.0246974	-0.0555166	-0.263054	-0.228677	-0.217218	-0.299978	-0.313984	-0.329263	-0.366187
1.533	0.0297598	0.0202105	0.0130486	0.053633	0.0480626	0.0496541	0.0385133	0.0162316	0.0162316		1.533	0.0208777	-0.058063	-0.259234	-0.232496	-0.196846	-0.299978	-0.307617	-0.312711	-0.354727
1.534	0.0162316	0.00827391	0.0122528	0.0448795	0.0623865	0.0576119	0.0337387	0.0281682	0.00509082		1.534	0.0259706	-0.0567898	-0.263054	-0.217218	-0.222311	-0.297432	-0.305071	-0.31653	-0.340722
1.535	0.0233936	0.00827391	0.0218021	0.0456753	0.0528372	0.0528372	0.0345344	0.0233936	0.00509082		1.535	0.0285171	-0.0478771	-0.256688	-0.222311	-0.209578	-0.288519	-0.293612	-0.319077	-0.353454
1.536	0.0154359	0.00747814	0.00509082	0.036126	0.0552245	0.0576119	0.0313513	0.0241894	0.00190772		1.536	0.0285171	-0.0453307	-0.270694	-0.199392	-0.215945	-0.292339	-0.296158	-0.319077	-0.358547
1.537	0.0178232	0.0178232	0.00906968	0.0329429	0.0599992	0.0512457	0.0281682	0.0170274	0.00349927		1.537	0.0246974	-0.0427842	-0.274513	-0.196846	-0.212125	-0.294885	-0.317803	-0.310164	-0.364913
1.538	0.0218021	0.0154359	0.00031618	0.0385133	0.0520414	0.0472668	0.0218021	0.0305556	0.0027035		1.538	0.0297903	-0.0427842	-0.255415	-0.196846	-0.203212	-0.311437	-0.305071	-0.297432	-0.372553
1.539	0.0194147	0.00429504	0.0178232	0.0488584	0.0568161	0.0560203	0.0424922	0.0233936	0.00429504		1.539	0.0106918	-0.0313251	-0.261781	-0.191753	-0.217218	-0.298705	-0.294885	-0.298705	-0.352181
1.54	0.0233936	0.0106612	0.0122528	0.0393091	0.0520414	0.0520414	0.0281682	0.0202105	0.00111195		1.54	0.0374298	-0.036418	-0.257961	-0.187933	-0.205759	-0.302525	-0.301251	-0.312711	-0.357274
1.541	0.011457	0.00827391	0.0170274	0.0472668	0.0512457	0.0488584	0.0210063	0.0233936	0.00747814		1.541	0.0259706	-0.0249589	-0.246502	-0.184114	-0.198119	-0.289792	-0.283426	-0.307617	-0.366187
1.542	0.0241894	0.00827391	0.0233936	0.0544288	0.0631822	0.0615907	0.0281682	0.0202105	-0.0052542		1.542	0.0374298	-0.0236856	-0.254142	-0.184114	-0.198119	-0.28088	-0.301251	-0.289792	-0.372553
1.543	0.0233936	0.00906968	0.00588659	0.0440837	0.0504499	0.0631822	0.0233936	0.0241894	0.00429504		1.543	0.038703	-0.000767356	-0.23759	-0.195573	-0.203212	-0.278333	-0.298705	-0.301251	-0.36746
1.544	0.011457	0.00668236	0.00190772	0.0512457	0.053633	0.0552245	0.0305556	0.0225978	0.0122528		1.544	0.0336101	-0.00840678	-0.241409	-0.179021	-0.207032	-0.27324	-0.288519	-0.297432	-0.35982
1.545	0.0249852	0.00906968	0.00986546	0.0504499	0.053633	0.053633	0.0265767	0.0233936	0.00111195		1.545	0.0412495	-0.0173194	-0.242682	-0.195573	-0.210851	-0.28088	-0.289792	-0.288519	-0.368733
1.546	0.0249852	0.00906968	0.011457	0.046471	0.0576119	0.0472668	0.0265767	0.0202105	0.0178232		1.546	0.0336101	0.00177912	-0.259234	-0.184114	-0.208305	-0.287246	-0.292339	-0.274513	-0.364913
1.547	0.0178232	0.0154359	0.0162316	0.0480626	0.0592034	0.0599992	0.0257809	0.0257809	-0.0052542		1.547	0.0450692	-0.00713354	-0.247775	-0.175201	-0.194299	-0.284699	-0.282153	-0.289792	-0.354727
1.548	0.0138443	0.0027035	0.0194147	0.0552245	0.0584076	0.0472668	0.0321471	0.018619	0.00986546		1.548	0.0463424	0.0132383	-0.245229	-0.184114	-0.191753	-0.27324	-0.292339	-0.292339	-0.366187
1.549	0.0170274	0.0106612	0.00986546	0.0512457	0.0496541	0.0560203	0.0321471	0.0106612	0.00906968		1.549	0.0501621	0.0132383	-0.249049	-0.176474	-0.18666	-0.27324	-0.288519	-0.292339	-0.362367
1.55	0.00986546	0.0138443	0.00827391	0.053633	0.0631822	0.0528372	0.0337387	0.0249852	0.00588659		1.55	0.0476157	-0.00204059	-0.235043	-0.187933	-0.196846	-0.275787	-0.285973	-0.275787	-0.349634
1.551	0.0321471	0.0210063	0.0154359	0.0607949	0.0568161	0.0480626	0.0321471	0.018619	0.00349927		1.551	0.0348833	0.0183312	-0.245229	-0.195573	-0.191753	-0.293612	-0.293612	-0.284699	-0.370006
1.552	0.0265767	0.00668236	0.00668236	0.0472668	0.0560203	0.0568161	0.0345344	0.0225978	0.0122528		1.552	0.0488889	0.0106918	-0.260508	-0.189206	-0.175201	-0.301251	-0.296158	-0.28088	-0.361094
1.553	0.0178232	0.0138443	0.018619	0.053633	0.0568161	0.0528372	0.028964	0.00668236	0.0122528		1.553	0.0552551	0.0106918	-0.242682	-0.173928	-0.195573	-0.288519	-0.288519	-0.271967	-0.36364
1.554	0.018619	0.00588659	0.00986546	0.0504499	0.0631822	0.0544288	0.0305556	0.0273725	0.0130486		1.554	0.0514354	0.0132383	-0.249049	-0.18666	-0.18666	-0.302525	-0.303798	-0.293612	-0.354727
1.555	0.0202105	0.00349927	0.00588659	0.0345344	0.0560203	0.0584076	0.028964	0.0178232	0.00349927		1.555	0.0628945	0.0221509	-0.243956	-0.191753	-0.184114	-0.268147	-0.291065	-0.27706	-0.352181
1.556	0.0210063	0.00111195	0.0138443	0.0480626	0.0456753	0.0512457	0.0345344	0.0170274	0.00349927		1.556	0.0590748	0.0208777	-0.249049	-0.176474	-0.162468	-0.274513	-0.296158	-0.274513	-0.361094
1.557	0.0305556	0.00509082	0.0122528	0.0472668	0.0552245	0.0504499	0.0265767	0.0138443	0.00747814		1.557	0.0539818	0.0106918	-0.247775	-0.187933	-0.180294	-0.288519	-0.297432	-0.289792	-0.356001
1.558	0.0233936	0.0162316	0.0210063	0.0448795	0.0544288	0.0607949	0.0281682	0.0225978	0.00906968		1.558	0.0565283	0.0285171	-0.238863	-0.185387	-0.162468	-0.293612	-0.27706	-0.285973	-0.353454
1.559	0.0170274	-0.0004796	0.00906968	0.0504499	0.0576119	0.0560203	0.0409006	0.0218021	-0.0004796		1.559	0.0667142	0.0106918	-0.241409	-0.19048	-0.152283	-0.28088	-0.283426	-0.289792	-0.349634
1.56	0.0210063	0.00827391	0.00986546	0.0337387	0.0520414	0.0520414	0.028964	0.0178232	0.0027035		1.56	0.0539818	0.011965	-0.247775	-0.184114	-0.154829	-0.279606	-0.28088	-0.265601	-0.344541
1.561	0.0202105	0.0146401	0.00906968	0.0544288	0.0496541	0.0472668	0.0225978	0.0225978	0.00031618		1.561	0.0590748	0.0310636	-0.249049	-0.171381	-0.163742	-0.283426	-0.296158	-0.257961	-0.356001
1.562	0.0138443	0.00986546	0.00429504	0.0456753	0.0568161	0.0544288	0.0345344	0.0178232	0.0106612		1.562	0.0539818	0.0272439	-0.242682	-0.172654	-0.170108	-0.282153	-0.32035	-0.279606	-0.356001
1.563	0.0154359	0.0106612	0.0178232	0.0456753	0.0480626	0.0552245	0.0329429	0.0265767	0.00986546		1.563	0.0705339	0.00687207	-0.235043	-0.166288	-0.166288	-0.228677	-0.296158	-0.26942	-0.348361
1.564	0.0281682	0.00588659	0.00349927	0.0393091	0.0576119	0.0599992	0.0225978	0.0305556	0.00031618		1.564	0.0565283	0.000505882	-0.23759	-0.166288	-0.170108	-0.279606	-0.285973	-0.279606	-0.353454
1.565	0.0210063	0.00588659	0.0106612	0.0448795	0.0528372	0.0472668	0.0281682	0.0178232	-0.0084373		1.565	0.0565283	0.0106918	-0.240136	-0.170108	-0.162468	-0.259234	-0.287246	-0.250322	-0.352181
1.566	0.0170274	0.0178232	0.0162316	0.0401048	0.0504499	0.0496541	0.0329429	0.0265767	-0.0004796		1.566	0.0705339	-0.0058603	-0.238863	-0.156102	-0.166288	-0.282153	-0.284699	-0.260508	-0.350908
1.567	0.0154359	0.00509082	0.0202105	0.0496541	0.0504499	0.0615907	0.0241894	0.011457	0.00668236		1.567	0.0628945	0.0145115	-0.251595	-0.161195	-0.166288	-0.27324	-0.284699	-0.260508	-0.358547
1.568	0.0178232	0.0130486	0.00827391	0.0432879	0.0528372	0.053633	0.0257809	0.0313513	0.0106612		1.568	0.0590748	0.0234242	-0.235043	-0.128091	-0.156102	-0.255415	-0.288519	-0.247775	-0.347088
1.569	0.0241894	0.011457	0.00747814	0.0416964	0.0576119	0.0440837	0.0329429	0.0225978	0.00349927		1.569	0.0883593	0.011965	-0.222311	-0.151009	-0.154829	-0.264327	-0.278333	-0.263054	-0.357274
1.57	0.0210063	0.00429504	0.011457	0.0456753	0.0520414	0.0504499	0.0337387	0.0138443	0.0027035		1.57	0.0794466	0.017058	-0.218491	-0.158649	-0.156102	-0.261781	-0.27706	-0.249049	-0.36364
1.571	0.0210063	0.00509082	0.011457	0.0456753	0.0544288	0.0576119	0.0210063	0.0241894	0.00190772		1.571	0.0463424	0.011965	-0.232496	-0.13955	-0.137004	-0.268147	-0.265601	-0.247775	-0.353454
1.572	0.0225978	0.00986546	0.00986546	0.0424922	0.053633	0.0544288	0.0305556	0.0194147	0.00747814		1.572	0.0794466	0.011965	-0.243956	-0.137004	-0.154829	-0.259234	-0.265601	-0.242682	-0.370006
1.573	0.0146401	0.0106612	0.0106612	0.0456753	0.053633	0.0504499	0.0265767	0.0249852	0.011457		1.573	0.0756269	0.00941854	-0.240136	-0.142097	-0.140823	-0.255415	-0.274513	-0.245229	-0.35982
1.574	0.00986546	0.00509082	0.0162316	0.0488584	0.0576119	0.0576119	0.0321471	0.0202105	0.00747814		1.574	0.0641677	0.00814531	-0.228677	-0.125545	-0.152283	-0.254142	-0.288519	-0.26942	-0.362367
1.575	0.0257809	-0.0012754	0.0138443	0.0496541	0.0584076	0.0448795	0.0369218	0.0265767	-0.0028669		1.575	0.0641677	0.0183312	-0.228677	-0.151009	-0.129364	-0.261781	-0.28088	-0.255415	-0.36746
1.576	0.0138443	0.0162316	0.00747814	0.0496541	0.0504499	0.0552245	0.0273725	0.0202105	0.00827391		1.576	0.0730804	0.0145115	-0.240136	-0.144643	-0.138277	-0.270694	-0.265601	-0.23759	-0.357274
1.577	0.0273725	0.00668236	0.0146401	0.0480626	0.0584076	0.0504499	0.0313513	0.0202105	0.00349927		1.577	0.0692607	0.0196044	-0.236316	-0.137004	-0.135731	-0.251595	-0.255415	-0.242682	-0.354727
1.578	0.0146401	0.00509082	0.0194147	0.0353302	0.0576119	0.0568161	0.0257809	0.0265767	0.00906968		1.578	0.0781734	0.0145115	-0.22995	-0.142097	-0.133184	-0.245229	-0.264327	-0.23759	-0.368733
1.579	0.0210063	0.0138443	0.0154359	0.0496541	0.0615907	0.0528372	0.0281682	0.0233936	0.0027035		1.579	0.0947254	0.00687207	-0.224857	-0.131911	-0.138277	-0.250322	-0.256688	-0.240136	-0.339448
1.58	0.0249852	0.0154359	0.0162316	0.0544288	0.0448795	0.053633	0.0329429	0.0202105	0.0162316		1.58	0.0832663	0.011965	-0.223584	-0.121725	-0.131911	-0.241409	-0.26942	-0.245229	-0.350908
1.581	0.0130486	0.00827391	0.00906968	0.0472668	0.0496541	0.0456753	0.0321471	0.0130486	0.0122528		1.581	0.0743536	0.00559883	-0.228677	-0.140823	-0.120452	-0.228677	-0.263054	-0.241409	-0.371279
1.582	0.0233936	0.00668236	0.0122528	0.0401048	0.0671611	0.0552245	0.0345344	0.0233936	0.00429504		1.582	0.0832663	0.00687207	-0.222311	-0.134457	-0.149736	-0.256688	-0.252868	-0.240136	-0.370006
1.583	0.0194147	0.0194147	0.00827391	0.046471	0.0456753	0.0599992	0.0265767	0.028964	0.011457		1.583	0.087086	0.017058	-0.224857	-0.134457	-0.148463	-0.264327	-0.242682	-0.241409	-0.344541
1.584	0.0162316	0.00747814	0.00986546	0.0456753	0.0488584	0.0512457	0.0305556	0.0257809	0.0106612		1.584	0.0896325	0.0132383	-0.214671	-0.154829	-0.131911	-0.23377	-0.259234	-0.232496	-0.350908
1.585	0.0233936	0.00429504	0.00588659	0.0448795	0.0576119	0.0504499	0.036126	0.0273725	0.0027035		1.585	0.0807198	0.011965	-0.199392	-0.148463	-0.137004	-0.22995	-0.242682	-0.232496	-0.350908
1.586	0.0233936	0.00668236	0.011457	0.0488584	0.0520414	0.0528372	0.0281682	0.0194147	0.0027035		1.586	0.0934522	0.0246974	-0.221037	-0.131911	-0.14337	-0.223584	-0.246502	-0.242682	-0.344541
1.587	0.00906968	0.0138443	0.011457	0.0512457	0.0615907	0.0488584	0.036126	0.0241894	0.0138443		1.587	0.0845395	0.017058	-0.214671	-0.131911	-0.128091	-0.240136	-0.249049	-0.235043	-0.349634
1.588	0.0154359	0.00906968	0.00986546	0.0472668	0.0416964	0.0385133	0.0281682	0.0162316	0.00986546		1.588	0.0972719	0.0157847	-0.235043	-0.138277	-0.133184	-0.219764	-0.249049	-0.241409	-0.353454
1.589	0.0329429	0.011457	0.0178232	0.0424922	0.0528372	0.0639781	0.0257809	0.0202105	0.00747814		1.589	0.0858128	0.0157847	-0.210851	-0.133184	-0.135731	-0.23759	-0.260508	-0.219764	-0.353454
1.59	0.0130486	0.00986546	0.00509082	0.0369218	0.0599992	0.053633	0.0273725	0.00906968	0.0106612		1.59	0.101092	0.0183312	-0.227404	-0.124271	-0.129364	-0.22995	-0.238863	-0.213398	-0.348361
1.591	0.0225978	0.0154359	0.00906968	0.0480626	0.0647738	0.0528372	0.0218021	0.0154359	0.00986546		1.591	0.0947254	0.0297903	-0.249049	-0.134457	-0.135731	-0.215945	-0.26942	-0.235043	-0.370006
1.592	0.0202105	0.00031618	0.00986546	0.0512457	0.0472668	0.0496541	0.0424922	0.0233936	0.00588659		1.592	0.0934522	0.0425227	-0.208305	-0.138277	-0.131911	-0.221037	-0.257961	-0.232496	-0.341995
1.593	0.0122528	0.0273725	0.0138443	0.0512457	0.0456753	0.0448795	0.0194147	0.00986546	0.00349927		1.593	0.0972719	0.0246974	-0.221037	-0.145916	-0.125545	-0.199392	-0.251595	-0.231223	-0.348361
1.594	0.0178232	0.00668236	0.00588659	0.0520414	0.0544288	0.0607949	0.0313513	0.0218021	0.00111195		1.594	0.106185	0.0310636	-0.238863	-0.138277	-0.133184	-0.196846	-0.254142	-0.236316	-0.345815
1.595	0.0138443	0.00190772	0.0154359	0.0424922	0.046471	0.0409006	0.0281682	0.0162316	0.011457		1.595	0.111278	0.0246974	-0.22995	-0.130638	-0.128091	-0.208305	-0.242682	-0.227404	-0.339448
1.596	0.0202105	0.0106612	0.00827391	0.0472668	0.0544288	0.0440837	0.0329429	0.0241894	0.00349927		1.596	0.103638	0.0208777	-0.217218	-0.135731	-0.120452	-0.203212	-0.254142	-0.242682	-0.333082
1.597	0.0233936	0.0027035	0.0106612	0.0496541	0.0560203	0.0424922	0.0321471	0.0146401	0.00747814		1.597	0.103638	0.0221509	-0.223584	-0.14719	-0.130638	-0.207032	-0.254142	-0.224857	-0.326716
1.598	0.0202105	0.00986546	0.0130486	0.0480626	0.0552245	0.0520414	0.0273725	0.0265767	0.011457		1.598	0.0934522	0.0196044	-0.222311	-0.129364	-0.119178	-0.204485	-0.236316	-0.227404	-0.331809
1.599	0.0202105	0.00429504	0.0178232	0.053633	0.0520414	0.0496541	0.0273725	0.0218021	0.00190772		1.599	0.103638	0.0183312	-0.223584	-0.126818	-0.126818	-0.196846	-0.222311	-0.227404	-0.326716
1.6	0.0106612	0.0146401	0.0162316	0.0480626	0.0592034	0.0440837	0.0273725	0.0233936	0.00509082		1.6	0.107458	0.0196044	-0.207032	-0.149736	-0.115359	-0.212125	-0.232496	-0.23759	-0.335629
1.601	0.0154359	0.00747814	0.00668236	0.0353302	0.0584076	0.0424922	0.0345344	0.0210063	0.00747814		1.601	0.118917	0.011965	-0.218491	-0.137004	-0.128091	-0.198119	-0.261781	-0.23377	-0.305071
1.602	0.0170274	0.00906968	0.0122528	0.0456753	0.0504499	0.036126	0.0313513	0.0218021	0.0027035		1.602	0.12401	0.0183312	-0.213398	-0.137004	-0.129364	-0.196846	-0.246502	-0.219764	-0.32035
1.603	0.0162316	0.00747814	0.00111195	0.0528372	0.0504499	0.0544288	0.0369218	0.018619	-0.0020711		1.603	0.104911	0.0246974	-0.215945	-0.134457	-0.134457	-0.203212	-0.238863	-0.221037	-0.310164
1.604	0.0225978	0.0154359	0.00668236	0.0472668	0.0528372	0.0424922	0.0353302	0.011457	-0.0012754		1.604	0.107458	0.0208777	-0.203212	-0.140823	-0.116632	-0.201939	-0.232496	-0.219764	-0.307617
1.605	0.0225978	0.00668236	0.00747814	0.0512457	0.0544288	0.0488584	0.0218021	0.0202105	0.018619		1.605	0.111278	0.0221509	-0.212125	-0.142097	-0.117905	-0.205759	-0.23377	-0.218491	-0.302525
1.606	0.0178232	0.0106612	0.00986546	0.0385133	0.0576119	0.0488584	0.0257809	0.0170274	0.0146401		1.606	0.117644	0.0323368	-0.215945	-0.138277	-0.122998	-0.189206	-0.243956	-0.224857	-0.299978
1.607	0.0257809	0.0154359	0.00031618	0.0520414	0.0496541	0.0568161	0.0281682	0.0225978	0.0027035		1.607	0.129103	0.0221509	-0.191753	-0.151009	-0.126818	-0.185387	-0.245229	-0.22995	-0.305071
1.608	0.0170274	0.00747814	0.0178232	0.0401048	0.0496541	0.0432879	0.018619	0.0194147	-0.0012754		1.608	0.107458	0.0297903	-0.194299	-0.137004	-0.137004	-0.172654	-0.232496	-0.208305	-0.297432
1.609	0.0218021	0.00827391	0.00190772	0.0520414	0.046471	0.0480626	0.0345344	0.0162316	0.0106612		1.609	0.121463	0.038703	-0.208305	-0.131911	-0.13955	-0.177747	-0.218491	-0.228677	-0.308891
1.61	0.0202105	0.00747814	0.00111195	0.0401048	0.0568161	0.0520414	0.028964	0.0194147	0.00747814		1.61	0.116371	0.0361565	-0.209578	-0.124271	-0.128091	-0.159922	-0.214671	-0.223584	-0.305071
1.611	0.0249852	0.00668236	0.00588659	0.0377175	0.0584076	0.0393091	0.0329429	0.0233936	-0.0020711		1.611	0.112551	0.0310636	-0.214671	-0.124271	-0.122998	-0.171381	-0.231223	-0.218491	-0.291065
1.612	0.0146401	0.0106612	0.00986546	0.0353302	0.0560203	0.0480626	0.0257809	0.0154359	0.00668236		1.612	0.118917	0.0425227	-0.187933	-0.142097	-0.137004	-0.161195	-0.23377	-0.208305	-0.292339
1.613	0.0138443	0.0138443	0.0146401	0.0409006	0.0480626	0.0456753	0.0225978	0.0146401	0.00986546		1.613	0.130376	0.0450692	-0.18284	-0.124271	-0.119178	-0.157376	-0.218491	-0.219764	-0.298705
1.614	0.0178232	0.00747814	0.0027035	0.0504499	0.0520414	0.0552245	0.0337387	0.0329429	0.0106612		1.614	0.125283	0.0412495	-0.18666	-0.138277	-0.101353	-0.170108	-0.227404	-0.213398	-0.296158
1.615	0.0210063	0.0122528	0.0122528	0.0432879	0.0584076	0.0480626	0.0281682	0.0202105	0.00668236		1.615	0.112551	0.0374298	-0.205759	-0.125545	-0.134457	-0.176474	-0.215945	-0.213398	-0.275787
1.616	0.018619	0.0122528	0.0106612	0.0440837	0.0456753	0.0353302	0.0257809	0.0170274	0.00429504		1.616	0.113824	0.060348	-0.205759	-0.134457	-0.135731	-0.177747	-0.242682	-0.209578	-0.291065
1.617	0.0202105	0.00906968	0.0106612	0.0409006	0.0528372	0.0369218	0.0281682	0.0210063	0.0154359		1.617	0.106185	0.0476157	-0.195573	-0.128091	-0.115359	-0.166288	-0.22613	-0.208305	-0.31653
1.618	0.00906968	0.00668236	0.00827391	0.0353302	0.0496541	0.0424922	0.0297598	0.0210063	0.0027035		1.618	0.116371	0.043796	-0.203212	-0.138277	-0.111539	-0.162468	-0.219764	-0.191753	-0.298705
1.619	0.011457	-0.0028669	0.00429504	0.036126	0.0576119	0.0615907	0.0210063	0.028964	0.00668236		1.619	0.117644	0.0590748	-0.195573	-0.129364	-0.130638	-0.170108	-0.235043	-0.191753	-0.32417
1.62	0.018619	0.0146401	0.0122528	0.0385133	0.0576119	0.046471	0.036126	0.0233936	0.00111195		1.62	0.117644	0.0361565	-0.203212	-0.121725	-0.107719	-0.14337	-0.222311	-0.189206	-0.307617
1.621	0.0265767	0.00349927	0.0122528	0.0512457	0.0496541	0.0488584	0.0265767	0.018619	0.00986546		1.621	0.122737	0.0450692	-0.199392	-0.128091	-0.122998	-0.159922	-0.213398	-0.201939	-0.317803
1.622	0.0170274	0.00906968	0.00429504	0.0385133	0.053633	0.0401048	0.0377175	0.0233936	0.00509082		1.622	0.122737	0.0616213	-0.180294	-0.114086	-0.105173	-0.163742	-0.231223	-0.200666	-0.325443
1.623	0.0273725	0.00509082	0.00429504	0.0448795	0.0560203	0.0520414	0.0202105	0.0162316	-0.0004796		1.623	0.117644	0.060348	-0.189206	-0.122998	-0.115359	-0.140823	-0.213398	-0.176474	-0.329263
1.624	0.0194147	0.00429504	0.011457	0.0440837	0.0584076	0.0337387	0.028964	0.0225978	0.00349927		1.624	0.118917	0.0590748	-0.205759	-0.125545	-0.110266	-0.133184	-0.218491	-0.189206	-0.315257
1.625	0.0122528	0.0138443	0.0146401	0.0472668	0.0512457	0.0520414	0.0225978	0.0194147	0.00349927		1.625	0.12401	0.0514354	-0.180294	-0.119178	-0.106446	-0.117905	-0.223584	-0.187933	-0.334356
1.626	0.0233936	0.00668236	0.00668236	0.0456753	0.0472668	0.053633	0.0329429	0.036126	0.00668236		1.626	0.131649	0.0527086	-0.191753	-0.121725	-0.102626	-0.154829	-0.215945	-0.173928	-0.335629
1.627	0.0194147	0.00906968	0.00906968	0.0424922	0.046471	0.0472668	0.0353302	0.0106612	0.00190772		1.627	0.132923	0.0718072	-0.200666	-0.115359	-0.1039	-0.140823	-0.208305	-0.159922	-0.327989
1.628	0.0241894	0.00747814	0.0138443	0.0432879	0.0568161	0.0472668	0.0353302	0.0170274	0.00747814		1.628	0.116371	0.0692607	-0.180294	-0.126818	-0.108993	-0.13955	-0.224857	-0.184114	-0.322896
1.629	0.0218021	0.0178232	0.0130486	0.0401048	0.0432879	0.0409006	0.0257809	0.0178232	-0.0012754		1.629	0.12783	0.0781734	-0.176474	-0.124271	-0.112812	-0.13955	-0.204485	-0.184114	-0.340722
1.63	0.0146401	0.018619	0.00668236	0.0448795	0.0599992	0.0472668	0.0281682	0.0265767	0.0122528		1.63	0.108731	0.0730804	-0.191753	-0.105173	-0.084801	-0.140823	-0.213398	-0.181567	-0.334356
1.631	0.0218021	0.0027035	0.00986546	0.036126	0.0520414	0.0488584	0.028964	0.0162316	-0.0028669		1.631	0.138016	0.0858128	-0.18666	-0.114086	-0.10008	-0.117905	-0.212125	-0.181567	-0.329263
1.632	0.0210063	0.0130486	0.00429504	0.0353302	0.0647738	0.0472668	0.0313513	0.0265767	0.0162316		1.632	0.12401	0.060348	-0.172654	-0.124271	-0.110266	-0.125545	-0.209578	-0.159922	-0.319077
1.633	0.0202105	0.00668236	0.0122528	0.0528372	0.0472668	0.0440837	0.0273725	0.0297598	0.00986546		1.633	0.130376	0.0896325	-0.194299	-0.135731	-0.117905	-0.130638	-0.218491	-0.18284	-0.32417
1.634	0.0178232	0.0027035	0.00906968	0.0424922	0.0576119	0.0456753	0.0345344	0.0178232	0.00429504		1.634	0.126556	0.0743536	-0.180294	-0.131911	-0.120452	-0.126818	-0.210851	-0.179021	-0.32035
1.635	0.0122528	0.00588659	0.0202105	0.0496541	0.0528372	0.0432879	0.0305556	0.0210063	0.0178232		1.635	0.126556	0.0679875	-0.193026	-0.125545	-0.116632	-0.138277	-0.209578	-0.18666	-0.322896
1.636	0.0281682	0.011457	0.00429504	0.036126	0.0607949	0.0472668	0.0385133	0.0218021	0.00747814		1.636	0.118917	0.0781734	-0.193026	-0.119178	-0.107719	-0.133184	-0.213398	-0.176474	-0.344541
1.637	0.0122528	0.00349927	0.0202105	0.0393091	0.0568161	0.0472668	0.0329429	0.0162316	0.00827391		1.637	0.122737	0.0832663	-0.176474	-0.125545	-0.10008	-0.120452	-0.19048	-0.189206	-0.321623
1.638	0.0194147	0.00827391	0.00986546	0.0448795	0.0432879	0.0440837	0.0273725	0.0281682	0.00827391		1.638	0.121463	0.0743536	-0.179021	-0.130638	-0.110266	-0.145916	-0.201939	-0.181567	-0.326716
1.639	0.0218021	0.0138443	0.00429504	0.0488584	0.053633	0.0584076	0.0257809	0.0265767	0.00986546		1.639	0.132923	0.0909057	-0.200666	-0.121725	-0.1039	-0.133184	-0.205759	-0.181567	-0.308891
1.64	0.0154359	0.00986546	0.00986546	0.0456753	0.0496541	0.0472668	0.0377175	0.0154359	0.00986546		1.64	0.129103	0.0883593	-0.187933	-0.126818	-0.111539	-0.129364	-0.195573	-0.181567	-0.339448
1.641	0.0146401	0.00509082	0.00588659	0.0440837	0.046471	0.053633	0.0257809	0.0233936	0.00906968		1.641	0.139289	0.0883593	-0.198119	-0.110266	-0.102626	-0.144643	-0.208305	-0.196846	-0.331809
1.642	0.00588659	0.0122528	0.00588659	0.0528372	0.0560203	0.0512457	0.0218021	0.0233936	0.00588659		1.642	0.125283	0.101092	-0.179021	-0.121725	-0.108993	-0.131911	-0.173928	-0.19048	-0.319077
1.643	0.0257809	-0.0068458	0.00588659	0.0409006	0.0544288	0.0456753	0.0297598	0.0257809	0.00906968		1.643	0.138016	0.092179	-0.198119	-0.112812	-0.1039	-0.128091	-0.198119	-0.180294	-0.322896
1.644	0.0233936	0.00509082	0.0162316	0.0488584	0.0584076	0.0345344	0.028964	0.0210063	0.00111195		1.644	0.118917	0.0769001	-0.172654	-0.114086	-0.107719	-0.115359	-0.212125	-0.165015	-0.326716
1.645	0.0178232	0.00588659	0.0146401	0.0472668	0.0520414	0.0512457	0.0297598	0.0233936	0.0106612		1.645	0.129103	0.0705339	-0.166288	-0.124271	-0.108993	-0.120452	-0.200666	-0.172654	-0.32417
1.646	0.0170274	0.00986546	0.00986546	0.0409006	0.046471	0.0456753	0.0146401	0.0194147	0.00906968		1.646	0.136742	0.0858128	-0.184114	-0.111539	-0.102626	-0.114086	-0.200666	-0.176474	-0.306344
1.647	0.0233936	0.00429504	0.0194147	0.0488584	0.0528372	0.0472668	0.0337387	0.0202105	0.00509082		1.647	0.144382	0.0832663	-0.172654	-0.115359	-0.108993	-0.114086	-0.19048	-0.196846	-0.299978
1.648	0.0178232	0.0138443	0.00349927	0.036126	0.053633	0.0472668	0.0194147	0.0146401	0.00747814		1.648	0.139289	0.0769001	-0.180294	-0.126818	-0.0975334	-0.108993	-0.203212	-0.176474	-0.32035
1.649	0.0202105	0.00986546	0.0162316	0.0409006	0.0480626	0.046471	0.0337387	0.0218021	0.00429504		1.649	0.149475	0.0909057	-0.181567	-0.107719	-0.108993	-0.120452	-0.198119	-0.187933	-0.306344
1.65	0.0218021	0.00827391	0.00509082	0.0448795	0.0552245	0.0385133	0.0313513	0.0162316	0.0138443		1.65	0.134196	0.0794466	-0.196846	-0.121725	-0.110266	-0.0886207	-0.19048	-0.166288	-0.310164
1.651	0.00986546	0.00906968	0.0138443	0.0424922	0.0488584	0.0512457	0.0297598	0.028964	0.00429504		1.651	0.125283	0.0807198	-0.181567	-0.122998	-0.111539	-0.124271	-0.203212	-0.175201	-0.296158
1.652	0.0138443	0.00747814	0.0106612	0.0401048	0.0504499	0.0440837	0.0265767	0.0210063	0.0194147		1.652	0.140562	0.0807198	-0.18666	-0.110266	-0.1039	-0.110266	-0.187933	-0.170108	-0.282153
1.653	0.0202105	0.00747814	0.0178232	0.0409006	0.0520414	0.0472668	0.036126	0.0249852	0.00111195		1.653	0.141835	0.0756269	-0.191753	-0.111539	-0.0962602	-0.111539	-0.177747	-0.175201	-0.31653
1.654	0.0257809	0.011457	0.00349927	0.0353302	0.0560203	0.0385133	0.028964	0.0146401	0.0202105		1.654	0.138016	0.0705339	-0.193026	-0.108993	-0.0886207	-0.102626	-0.176474	-0.180294	-0.305071
1.655	0.0218021	0.0122528	0.0138443	0.0409006	0.0623865	0.0409006	0.028964	0.0218021	0.00668236		1.655	0.130376	0.103638	-0.18666	-0.116632	-0.10008	-0.10008	-0.168835	-0.170108	-0.298705
1.656	0.0106612	0.00827391	0.0138443	0.0456753	0.0480626	0.0528372	0.0385133	0.0202105	0.0106612		1.656	0.135469	0.0858128	-0.199392	-0.125545	-0.105173	-0.125545	-0.187933	-0.166288	-0.296158
1.657	0.0194147	0.00429504	0.00588659	0.0472668	0.0409006	0.0448795	0.0305556	0.028964	0.0106612		1.657	0.145655	0.0718072	-0.207032	-0.125545	-0.0886207	-0.0975334	-0.172654	-0.18284	-0.293612
1.658	0.0178232	0.00827391	0.0122528	0.0432879	0.0504499	0.0504499	0.0305556	0.0154359	0.0130486		1.658	0.130376	0.0934522	-0.194299	-0.101353	-0.0911672	-0.1039	-0.157376	-0.165015	-0.298705
1.659	0.0162316	0.00509082	0.0106612	0.0456753	0.0448795	0.0496541	0.0265767	0.0170274	0.0130486		1.659	0.143108	0.087086	-0.176474	-0.0988066	-0.084801	-0.111539	-0.181567	-0.154829	-0.308891
1.66	0.0146401	0.0106612	0.00986546	0.0393091	0.0615907	0.046471	0.0337387	0.0297598	0.00429504		1.66	0.131649	0.0756269	-0.179021	-0.101353	-0.0784348	-0.0988066	-0.149736	-0.156102	-0.308891
1.661	0.0225978	0.00986546	0.00986546	0.0520414	0.0568161	0.0456753	0.0281682	0.0218021	0.0154359		1.661	0.139289	0.0883593	-0.193026	-0.107719	-0.0746151	-0.101353	-0.167561	-0.156102	-0.306344
1.662	0.0241894	0.00429504	0.0122528	0.0393091	0.0472668	0.0424922	0.0313513	0.0249852	0.00111195		1.662	0.146928	0.065441	-0.204485	-0.107719	-0.0618827	-0.0975334	-0.168835	-0.156102	-0.302525
1.663	0.0154359	0.0170274	0.0162316	0.0409006	0.0432879	0.0440837	0.028964	0.0138443	0.0130486		1.663	0.139289	0.0883593	-0.196846	-0.0809813	-0.0835278	-0.0962602	-0.161195	-0.154829	-0.308891
1.664	0.0233936	0.0106612	0.0162316	0.0393091	0.0424922	0.046471	0.0337387	0.0218021	0.00827391		1.664	0.118917	0.092179	-0.18666	-0.105173	-0.0695222	-0.119178	-0.194299	-0.145916	-0.302525
1.665	0.0225978	0.0154359	0.00747814	0.0488584	0.0480626	0.046471	0.0329429	0.0345344	0.00906968		1.665	0.135469	0.0807198	-0.19048	-0.0949869	-0.0797081	-0.114086	-0.176474	-0.144643	-0.32417
1.666	0.0106612	0.00111195	0.0130486	0.0432879	0.0528372	0.0385133	0.0305556	0.018619	0.00827391		1.666	0.129103	0.0781734	-0.19048	-0.0988066	-0.0809813	-0.089894	-0.165015	-0.156102	-0.296158
1.667	0.018619	0.0122528	0.00986546	0.0416964	0.0488584	0.0424922	0.0305556	0.0273725	0.00906968		1.667	0.131649	0.092179	-0.18666	-0.0975334	-0.0669757	-0.108993	-0.172654	-0.137004	-0.299978
1.668	0.0130486	0.0106612	0.00588659	0.0416964	0.0488584	0.0480626	0.028964	0.0233936	0.0138443		1.668	0.136742	0.0781734	-0.189206	-0.089894	-0.0797081	-0.063156	-0.157376	-0.144643	-0.310164
1.669	0.0162316	0.00031618	-0.0020711	0.0385133	0.0480626	0.0440837	0.0345344	0.0273725	0.0130486		1.669	0.131649	0.0896325	-0.179021	-0.10008	-0.0657025	-0.089894	-0.176474	-0.13955	-0.301251
1.67	0.0218021	0.0162316	0.00588659	0.0385133	0.0528372	0.0432879	0.028964	0.0281682	0.0130486		1.67	0.125283	0.087086	-0.187933	-0.0784348	-0.063156	-0.102626	-0.163742	-0.140823	-0.306344
1.671	0.0154359	0.0130486	0.00747814	0.0385133	0.0401048	0.0488584	0.0281682	0.0233936	0.00429504		1.671	0.139289	0.102365	-0.204485	-0.0835278	-0.0758883	-0.111539	-0.148463	-0.135731	-0.311437
1.672	0.0170274	0.00906968	0.00509082	0.0520414	0.0520414	0.0472668	0.0321471	0.0218021	0.0202105		1.672	0.108731	0.0883593	-0.189206	-0.0860743	-0.0873475	-0.107719	-0.14337	-0.133184	-0.294885
1.673	0.00509082	0.0027035	0.0130486	0.0401048	0.0480626	0.0409006	0.0297598	0.0210063	0.00986546		1.673	0.140562	0.0934522	-0.201939	-0.084801	-0.0733419	-0.0962602	-0.156102	-0.125545	-0.305071
1.674	0.0210063	0.0162316	0.0130486	0.0424922	0.0448795	0.0448795	0.0297598	0.0233936	0.0122528		1.674	0.12019	0.0858128	-0.209578	-0.0911672	-0.0669757	-0.089894	-0.162468	-0.119178	-0.303798
1.675	0.0202105	0.011457	0.00906968	0.0432879	0.0488584	0.0472668	0.0265767	0.0273725	0.0106612		1.675	0.121463	0.092179	-0.204485	-0.0886207	-0.0758883	-0.0975334	-0.148463	-0.130638	-0.307617
1.676	0.0233936	0.00986546	0.00190772	0.0345344	0.0512457	0.0488584	0.0281682	0.0233936	0.0154359		1.676	0.126556	0.0781734	-0.189206	-0.0771616	-0.0657025	-0.112812	-0.154829	-0.122998	-0.308891
1.677	0.011457	0.0178232	0.00668236	0.0345344	0.0552245	0.0448795	0.0297598	0.0265767	0.00668236		1.677	0.117644	0.0679875	-0.187933	-0.0937137	-0.0707954	-0.115359	-0.159922	-0.125545	-0.303798
1.678	0.0138443	0.0130486	0.0162316	0.0401048	0.046471	0.0520414	0.0329429	0.0225978	0.00986546		1.678	0.110004	0.0858128	-0.18666	-0.102626	-0.0720686	-0.111539	-0.14719	-0.126818	-0.298705
1.679	0.0218021	0.0130486	0.0130486	0.0432879	0.0472668	0.0472668	0.0329429	0.0178232	0.0146401		1.679	0.132923	0.0832663	-0.198119	-0.0911672	-0.0682489	-0.108993	-0.157376	-0.111539	-0.307617
1.68	0.0138443	0.00668236	0.011457	0.0488584	0.0472668	0.0560203	0.0329429	0.0233936	0.0146401		1.68	0.131649	0.0845395	-0.19048	-0.101353	-0.0758883	-0.112812	-0.145916	-0.130638	-0.28088
1.681	0.0210063	0.00986546	0.00509082	0.0377175	0.0544288	0.046471	0.0329429	0.0297598	0.0130486		1.681	0.12783	0.0730804	-0.18666	-0.0975334	-0.0809813	-0.107719	-0.137004	-0.131911	-0.325443
1.682	0.0225978	0.011457	0.00827391	0.0409006	0.0615907	0.0448795	0.0345344	0.0265767	0.0130486		1.682	0.12401	0.0705339	-0.180294	-0.0873475	-0.0771616	-0.106446	-0.126818	-0.106446	-0.308891
1.683	0.0154359	0.0225978	0.0106612	0.0480626	0.0369218	0.0552245	0.0281682	0.0329429	0.00588659		1.683	0.132923	0.0883593	-0.19048	-0.0988066	-0.0669757	-0.0975334	-0.168835	-0.107719	-0.303798
1.684	0.0178232	0.00827391	0.00111195	0.0385133	0.0456753	0.0353302	0.0353302	0.0202105	0.00668236		1.684	0.138016	0.0845395	-0.195573	-0.084801	-0.0809813	-0.0949869	-0.149736	-0.121725	-0.303798
1.685	0.0233936	0.00986546	0.00668236	0.0393091	0.0599992	0.0504499	0.0273725	0.0265767	0.011457		1.685	0.138016	0.0909057	-0.189206	-0.084801	-0.0555166	-0.0949869	-0.119178	-0.0975334	-0.306344
1.686	0.0273725	0.00986546	0.00747814	0.0281682	0.0520414	0.0488584	0.0305556	0.0273725	0.0106612		1.686	0.126556	0.0781734	-0.191753	-0.102626	-0.0860743	-0.0822545	-0.135731	-0.10008	-0.288519
1.687	0.0106612	0.00588659	0.0122528	0.0385133	0.0480626	0.0456753	0.0281682	0.0170274	0.0154359		1.687	0.132923	0.0909057	-0.185387	-0.10008	-0.0669757	-0.0924404	-0.135731	-0.106446	-0.299978
1.688	0.00906968	0.00986546	0.00986546	0.0440837	0.0448795	0.0369218	0.0321471	0.028964	0.00588659		1.688	0.118917	0.101092	-0.18666	-0.10008	-0.0657025	-0.0949869	-0.140823	-0.101353	-0.291065
1.689	0.018619	0.0122528	0.0138443	0.0416964	0.0480626	0.0456753	0.028964	0.0257809	0.00747814		1.689	0.139289	0.0832663	-0.184114	-0.0835278	-0.063156	-0.0873475	-0.133184	-0.116632	-0.278333
1.69	0.0241894	0.011457	0.00588659	0.046471	0.0472668	0.0448795	0.0321471	0.0281682	0.0194147		1.69	0.132923	0.0896325	-0.196846	-0.101353	-0.0657025	-0.0937137	-0.126818	-0.0975334	-0.278333
1.691	0.018619	0.00906968	0.00827391	0.0440837	0.0456753	0.0456753	0.028964	0.0225978	0.0106612		1.691	0.131649	0.0985451	-0.198119	-0.102626	-0.0746151	-0.084801	-0.144643	-0.089894	-0.282153
1.692	0.00668236	0.0138443	0.00349927	0.046471	0.0560203	0.0520414	0.0345344	0.0233936	0.00588659		1.692	0.129103	0.101092	-0.203212	-0.0771616	-0.0567898	-0.0771616	-0.14337	-0.101353	-0.298705
1.693	0.0257809	0.0194147	0.0106612	0.0393091	0.0528372	0.0480626	0.0281682	0.0194147	0.0106612		1.693	0.125283	0.0998184	-0.189206	-0.089894	-0.0529701	-0.0975334	-0.142097	-0.0949869	-0.274513
1.694	0.0122528	0.0194147	0.00588659	0.0440837	0.0424922	0.0393091	0.0265767	0.0321471	0.0170274		1.694	0.139289	0.0743536	-0.203212	-0.0975334	-0.0555166	-0.0835278	-0.144643	-0.0911672	-0.294885
1.695	0.0225978	0.0106612	0.00588659	0.0329429	0.0544288	0.0496541	0.0337387	0.0146401	0.00509082		1.695	0.141835	0.107458	-0.191753	-0.0924404	-0.0440574	-0.0669757	-0.145916	-0.105173	-0.275787
1.696	0.0241894	0.00509082	0.0106612	0.0440837	0.0496541	0.0424922	0.0337387	0.0257809	0.0170274		1.696	0.117644	0.0819931	-0.19048	-0.0886207	-0.058063	-0.0873475	-0.133184	-0.101353	-0.285973
1.697	0.0138443	0.00986546	0.0154359	0.0385133	0.0472668	0.0520414	0.0353302	0.0218021	0.0130486		1.697	0.113824	0.118917	-0.19048	-0.084801	-0.0669757	-0.101353	-0.137004	-0.115359	-0.278333
1.698	0.0170274	0.0162316	0.0106612	0.0424922	0.0552245	0.0472668	0.0353302	0.0218021	0.0194147		1.698	0.116371	0.102365	-0.203212	-0.0809813	-0.0529701	-0.089894	-0.13955	-0.0949869	-0.259234
1.699	0.011457	0.011457	0.00747814	0.0440837	0.0472668	0.0456753	0.028964	0.0281682	0.0170274		1.699	0.112551	0.0858128	-0.185387	-0.089894	-0.036418	-0.112812	-0.140823	-0.0886207	-0.285973
1.7	0.0170274	0.00827391	0.0162316	0.0424922	0.0528372	0.0424922	0.0281682	0.0233936	0.0154359		1.7	0.12019	0.103638	-0.18666	-0.0886207	-0.0402377	-0.105173	-0.138277	-0.1039	-0.287246
1.701	0.0202105	0.0122528	0.0122528	0.0440837	0.0480626	0.0456753	0.0257809	0.0249852	0.00986546		1.701	0.0909057	0.0947254	-0.180294	-0.112812	-0.0402377	-0.0975334	-0.14337	-0.0707954	-0.270694
1.702	0.0233936	0.0106612	0.0106612	0.0401048	0.0520414	0.0448795	0.0385133	0.0257809	0.0146401		1.702	0.0909057	0.0781734	-0.191753	-0.119178	-0.0262321	-0.102626	-0.149736	-0.0758883	-0.274513
1.703	0.0162316	0.00906968	0.00429504	0.0424922	0.0488584	0.0456753	0.0297598	0.0329429	0.00509082		1.703	0.116371	0.104911	-0.187933	-0.0937137	-0.0338715	-0.110266	-0.145916	-0.0911672	-0.270694
1.704	0.0154359	0.0138443	0.00190772	0.0377175	0.0385133	0.0512457	0.0233936	0.0249852	0.00986546		1.704	0.112551	0.108731	-0.177747	-0.0988066	-0.0415109	-0.101353	-0.140823	-0.10008	-0.256688
1.705	0.00429504	0.011457	0.00349927	0.0488584	0.0520414	0.0576119	0.028964	0.0265767	0.0130486		1.705	0.118917	0.106185	-0.187933	-0.0937137	-0.0160462	-0.0988066	-0.13955	-0.0809813	-0.265601
1.706	0.0194147	0.0146401	0.00588659	0.0385133	0.0472668	0.046471	0.0345344	0.0202105	0.00747814		1.706	0.108731	0.0959987	-0.179021	-0.108993	-0.036418	-0.0911672	-0.138277	-0.0644292	-0.266874
1.707	0.0202105	0.011457	0.0146401	0.0353302	0.0472668	0.0401048	0.0225978	0.0225978	0.0210063		1.707	0.116371	0.0883593	-0.184114	-0.0911672	-0.0275053	-0.0975334	-0.152283	-0.0707954	-0.257961
1.708	0.0202105	0.011457	0.00588659	0.0393091	0.0393091	0.0305556	0.0233936	0.0233936	0.00349927		1.708	0.12783	0.101092	-0.189206	-0.0911672	-0.0058603	-0.10008	-0.148463	-0.0657025	-0.240136
1.709	0.0138443	0.018619	0.00429504	0.0401048	0.0568161	0.0432879	0.0369218	0.0218021	0.00986546		1.709	0.12401	0.0934522	-0.191753	-0.0835278	-0.0185927	-0.0886207	-0.134457	-0.0657025	-0.251595
1.71	0.00827391	0.018619	0.00668236	0.0401048	0.0520414	0.0432879	0.0233936	0.0202105	0.00827391		1.71	0.130376	0.0858128	-0.166288	-0.0924404	-0.0275053	-0.089894	-0.140823	-0.0657025	-0.250322
1.711	0.018619	0.00827391	0.011457	0.0424922	0.0552245	0.0504499	0.028964	0.0218021	0.0138443		1.711	0.139289	0.0972719	-0.185387	-0.0860743	-0.0236856	-0.0835278	-0.156102	-0.0644292	-0.224857
1.712	0.018619	0.0138443	0.00588659	0.0488584	0.0512457	0.0448795	0.0321471	0.0297598	0.00509082		1.712	0.121463	0.103638	-0.177747	-0.0809813	-0.0160462	-0.0797081	-0.128091	-0.0504236	-0.236316
1.713	0.0233936	0.00668236	0.00429504	0.036126	0.0520414	0.0393091	0.0297598	0.0257809	0.018619		1.713	0.118917	0.0972719	-0.175201	-0.0949869	-0.0134997	-0.10008	-0.131911	-0.063156	-0.240136
1.714	0.018619	0.0146401	0.00827391	0.0488584	0.0416964	0.0520414	0.0297598	0.0321471	0.00827391		1.714	0.12019	0.118917	-0.18284	-0.0733419	-0.0122265	-0.014773	-0.151009	-0.0695222	-0.251595
1.715	0.0170274	0.0106612	0.00906968	0.036126	0.0440837	0.0401048	0.0345344	0.0202105	0.00190772		1.715	0.122737	0.101092	-0.193026	-0.0771616	-0.0109532	-0.0669757	-0.133184	-0.0618827	-0.22613
1.716	0.0122528	0.00429504	0.00668236	0.0401048	0.0520414	0.0488584	0.0416964	0.0257809	0.0194147		1.716	0.12019	0.0781734	-0.180294	-0.0949869	0.00941854	-0.0949869	-0.121725	-0.0529701	-0.235043
1.717	0.0194147	0.00111195	0.0194147	0.0369218	0.0488584	0.0424922	0.0233936	0.0170274	0.0122528		1.717	0.118917	0.106185	-0.176474	-0.0720686	-0.00204059	-0.101353	-0.131911	-0.0491504	-0.247775
1.718	0.0194147	0.00747814	0.0178232	0.0409006	0.053633	0.0488584	0.0377175	0.0313513	0.00986546		1.718	0.134196	0.106185	-0.179021	-0.0873475	0.000505882	-0.107719	-0.135731	-0.036418	-0.259234
1.719	0.0154359	0.0194147	0.00509082	0.0385133	0.0456753	0.0472668	0.0305556	0.0233936	0.018619		1.719	0.12401	0.104911	-0.179021	-0.0962602	0.00687207	-0.0975334	-0.145916	-0.0453307	-0.23759
1.72	0.0170274	0.00190772	0.00509082	0.036126	0.0504499	0.0480626	0.0345344	0.018619	0.00429504		1.72	0.116371	0.106185	-0.177747	-0.0771616	0.00432559	-0.107719	-0.137004	-0.0478771	-0.23759
1.721	0.0162316	0.00986546	0.00429504	0.0472668	0.046471	0.0401048	0.0305556	0.0321471	0.00986546		1.721	0.112551	0.0985451	-0.176474	-0.0733419	0.0208777	-0.1039	-0.156102	-0.0249589	-0.251595
1.722	0.0202105	0.00827391	0.00111195	0.0345344	0.0456753	0.0409006	0.0369218	0.0305556	0.0154359		1.722	0.126556	0.115097	-0.18284	-0.0758883	-0.0109532	-0.102626	-0.14719	-0.0555166	-0.243956
1.723	0.018619	0.00986546	0.00747814	0.0424922	0.0512457	0.0424922	0.0297598	0.028964	0.0178232		1.723	0.140562	0.104911	-0.168835	-0.0797081	0.00559883	-0.108993	-0.13955	-0.0224124	-0.236316
1.724	0.0265767	0.00509082	0.0194147	0.0281682	0.0472668	0.0480626	0.036126	0.0210063	0.00509082		1.724	0.134196	0.103638	-0.179021	-0.0555166	-0.000767356	-0.111539	-0.13955	-0.0249589	-0.242682
1.725	0.0265767	0.0138443	0.00429504	0.0416964	0.0480626	0.046471	0.0281682	0.0241894	0.0122528		1.725	0.12401	0.115097	-0.156102	-0.063156	0.00814531	-0.106446	-0.138277	-0.0185927	-0.227404
1.726	0.00827391	0.00747814	0.00588659	0.0385133	0.0607949	0.0520414	0.0241894	0.0210063	0.0194147		1.726	0.139289	0.106185	-0.165015	-0.0606095	0.011965	-0.107719	-0.140823	-0.014773	-0.23377
1.727	0.0170274	0.018619	0.00986546	0.0424922	0.0552245	0.0424922	0.028964	0.0233936	0.0154359		1.727	0.12019	0.117644	-0.172654	-0.0644292	0.0208777	-0.10008	-0.129364	-0.0058603	-0.245229
1.728	0.00747814	0.0202105	0.0130486	0.0385133	0.0456753	0.0401048	0.0337387	0.0210063	0.0146401		1.728	0.129103	0.125283	-0.167561	-0.0606095	0.011965	-0.106446	-0.14719	-0.0058603	-0.240136
1.729	0.0210063	0.00349927	0.011457	0.0353302	0.0401048	0.0345344	0.0337387	0.0225978	0.0122528		1.729	0.139289	0.108731	-0.167561	-0.0491504	0.0106918	-0.108993	-0.145916	-0.0122265	-0.241409
1.73	0.0218021	0.00429504	0.00429504	0.0321471	0.0512457	0.0409006	0.0218021	0.0194147	0.0138443		1.73	0.113824	0.12401	-0.166288	-0.0593363	0.011965	-0.105173	-0.131911	-0.0224124	-0.256688
1.731	0.0146401	0.0233936	0.0106612	0.0424922	0.0440837	0.036126	0.0313513	0.0313513	0.011457		1.731	0.129103	0.118917	-0.158649	-0.0593363	0.017058	-0.110266	-0.129364	-0.0058603	-0.255415
1.732	0.0146401	0.0146401	0.00668236	0.0424922	0.0432879	0.0512457	0.0257809	0.0225978	0.0130486		1.732	0.121463	0.107458	-0.165015	-0.058063	0.011965	-0.110266	-0.137004	-0.0058603	-0.222311
1.733	0.0154359	0.0122528	0.00588659	0.0377175	0.0560203	0.0496541	0.0265767	0.0202105	0.0106612		1.733	0.146928	0.117644	-0.167561	-0.0644292	0.0145115	-0.0937137	-0.14337	-0.00840678	-0.246502
1.734	0.0138443	0.00668236	0.00509082	0.0305556	0.0496541	0.0456753	0.0297598	0.0178232	0.0281682		1.734	0.126556	0.116371	-0.161195	-0.0758883	0.011965	-0.0949869	-0.140823	-0.0236856	-0.242682
1.735	0.0170274	0.0178232	0.00906968	0.0424922	0.0393091	0.0424922	0.0321471	0.028964	0.0130486		1.735	0.115097	0.103638	-0.172654	-0.0593363	0.0297903	-0.110266	-0.149736	-0.0134997	-0.231223
1.736	0.0233936	0.0138443	0.00986546	0.0385133	0.0472668	0.0512457	0.0297598	0.0218021	0.0106612		1.736	0.116371	0.118917	-0.165015	-0.0593363	0.0259706	-0.111539	-0.129364	-0.000767356	-0.242682
1.737	0.0194147	0.0154359	0.0122528	0.0337387	0.0424922	0.0424922	0.0273725	0.0218021	0.0106612		1.737	0.117644	0.113824	-0.181567	-0.0695222	0.00814531	-0.1039	-0.151009	-0.0236856	-0.231223
1.738	0.018619	0.0106612	0.0138443	0.0297598	0.0409006	0.0440837	0.0281682	0.0170274	0.0146401		1.738	0.132923	0.103638	-0.153556	-0.0606095	0.00941854	-0.116632	-0.159922	-0.0134997	-0.227404
1.739	0.0154359	0.011457	0.00429504	0.0496541	0.0424922	0.0416964	0.0281682	0.0297598	0.00668236		1.739	0.131649	0.110004	-0.167561	-0.0644292	0.011965	-0.114086	-0.133184	-0.00840678	-0.235043
1.74	0.00429504	0.0106612	0.0202105	0.036126	0.0512457	0.0456753	0.028964	0.0273725	0.0106612		1.74	0.118917	0.121463	-0.163742	-0.0695222	0.017058	-0.116632	-0.142097	-0.00713354	-0.222311
1.741	0.0241894	0.00986546	0.00190772	0.0472668	0.0520414	0.0480626	0.0241894	0.0233936	0.0162316		1.741	0.126556	0.126556	-0.167561	-0.0466039	0.0285171	-0.0937137	-0.131911	-0.0236856	-0.221037
1.742	0.00986546	0.0146401	0.00588659	0.0448795	0.0424922	0.0496541	0.0329429	0.0178232	0.0170274		1.742	0.121463	0.122737	-0.167561	-0.0707954	0.0399762	-0.0988066	-0.144643	-0.00458707	-0.22613
1.743	0.0194147	0.0210063	0.00588659	0.028964	0.0568161	0.0353302	0.028964	0.028964	0.011457		1.743	0.12783	0.121463	-0.162468	-0.0593363	0.0348833	-0.115359	-0.133184	-0.0160462	-0.23377
1.744	0.0146401	0.00986546	0.00827391	0.0377175	0.0528372	0.0576119	0.0210063	0.0202105	0.00747814		1.744	0.136742	0.115097	-0.172654	-0.0733419	0.0246974	-0.10008	-0.144643	-0.00331383	-0.232496
1.745	0.0170274	0.0122528	0.00747814	0.0416964	0.0385133	0.0416964	0.0297598	0.0257809	0.0138443		1.745	0.135469	0.126556	-0.166288	-0.0720686	0.0374298	-0.102626	-0.163742	-0.00204059	-0.227404
1.746	0.018619	0.0233936	0.0106612	0.036126	0.0456753	0.0393091	0.0305556	0.028964	0.0130486		1.746	0.132923	0.116371	-0.154829	-0.0720686	0.0323368	-0.106446	-0.131911	-0.0198659	-0.210851
1.747	0.0138443	0.00827391	0.00588659	0.0416964	0.0424922	0.0456753	0.036126	0.0241894	0.0130486		1.747	0.126556	0.122737	-0.176474	-0.0873475	0.0323368	-0.0733419	-0.13955	-0.0224124	-0.215945
1.748	0.018619	0.0162316	0.00509082	0.0377175	0.0504499	0.053633	0.0329429	0.0241894	0.0106612		1.748	0.12401	0.113824	-0.156102	-0.0771616	0.0374298	-0.089894	-0.137004	-0.0058603	-0.196846
1.749	0.0154359	0.0162316	0.0122528	0.036126	0.0448795	0.0401048	0.0281682	0.0178232	0.0130486		1.749	0.122737	0.112551	-0.157376	-0.0606095	0.0246974	-0.0809813	-0.131911	-0.0185927	-0.214671
1.75	0.0138443	0.0122528	0.00509082	0.0321471	0.0448795	0.036126	0.0249852	0.0194147	0.0225978		1.75	0.121463	0.129103	-0.170108	-0.0809813	0.0336101	-0.111539	-0.151009	-0.00331383	-0.204485
1.751	0.018619	0.0138443	0.00906968	0.036126	0.0496541	0.036126	0.028964	0.0273725	0.00429504		1.751	0.130376	0.134196	-0.151009	-0.0657025	0.0272439	-0.0975334	-0.149736	-0.0173194	-0.212125
1.752	0.0202105	0.0154359	0.00349927	0.0401048	0.0401048	0.0488584	0.0202105	0.0210063	0.00986546		1.752	0.110004	0.139289	-0.162468	-0.0529701	0.0323368	-0.110266	-0.149736	-0.0211391	-0.209578
1.753	0.018619	0.0130486	0.0106612	0.0393091	0.0448795	0.0496541	0.0329429	0.0273725	0.0130486		1.753	0.121463	0.143108	-0.168835	-0.058063	0.0374298	-0.107719	-0.13955	-0.0058603	-0.200666
1.754	0.00986546	0.00588659	0.00509082	0.0385133	0.0504499	0.0440837	0.018619	0.0138443	0.011457		1.754	0.12019	0.12019	-0.170108	-0.0657025	0.0361565	-0.0988066	-0.140823	0.00432559	-0.213398
1.755	0.0154359	0.0130486	0.0106612	0.0409006	0.0409006	0.0520414	0.028964	0.0233936	0.0106612		1.755	0.12401	0.134196	-0.172654	-0.0695222	0.0272439	-0.110266	-0.131911	-0.0211391	-0.203212
1.756	0.0210063	0.0249852	0.0154359	0.036126	0.046471	0.0353302	0.0345344	0.0305556	0.0146401		1.756	0.12401	0.141835	-0.165015	-0.0644292	0.0246974	-0.107719	-0.140823	-0.0236856	-0.203212
1.757	0.0106612	0.0106612	0.0122528	0.0424922	0.0424922	0.046471	0.036126	0.0321471	0.018619		1.757	0.121463	0.115097	-0.166288	-0.0771616	0.0285171	-0.0860743	-0.140823	-0.0224124	-0.209578
1.758	0.0178232	0.0122528	0.00668236	0.0313513	0.0480626	0.0353302	0.0257809	0.0273725	0.0138443		1.758	0.12783	0.141835	-0.185387	-0.0593363	0.0297903	-0.0962602	-0.137004	-0.000767356	-0.199392
1.759	0.0170274	0.0146401	0.0162316	0.0393091	0.0440837	0.046471	0.0257809	0.0170274	0.0138443		1.759	0.129103	0.139289	-0.176474	-0.063156	0.0412495	-0.0822545	-0.151009	-0.00968002	-0.207032
1.76	0.018619	0.018619	0.0162316	0.0345344	0.0424922	0.0496541	0.036126	0.0249852	0.0106612		1.76	0.121463	0.134196	-0.175201	-0.0669757	0.043796	-0.0949869	-0.135731	-0.0198659	-0.196846
1.761	0.0154359	0.018619	0.0122528	0.0377175	0.0496541	0.0472668	0.0273725	0.0249852	0.0130486		1.761	0.12019	0.140562	-0.179021	-0.0555166	0.0348833	-0.089894	-0.153556	-0.0058603	-0.195573
1.762	0.0170274	0.0210063	0.0241894	0.0337387	0.0409006	0.0432879	0.0265767	0.0297598	0.0154359		1.762	0.12019	0.131649	-0.154829	-0.058063	0.0450692	-0.0962602	-0.133184	-0.00331383	-0.203212
1.763	0.0233936	0.0138443	0.00190772	0.0432879	0.0305556	0.046471	0.0257809	0.0225978	0.0130486		1.763	0.111278	0.144382	-0.171381	-0.0657025	0.0234242	-0.10008	-0.151009	-0.014773	-0.196846
1.764	0.00986546	0.00429504	0.0154359	0.036126	0.0401048	0.0480626	0.0313513	0.0273725	0.0138443		1.764	0.129103	0.135469	-0.158649	-0.0606095	0.0272439	-0.084801	-0.152283	0.00814531	-0.199392
1.765	0.018619	0.0154359	0.00429504	0.0329429	0.0520414	0.0432879	0.0170274	0.0170274	0.0154359		1.765	0.129103	0.154568	-0.180294	-0.0567898	0.0336101	-0.0949869	-0.157376	0.0157847	-0.201939
1.766	0.0194147	0.00349927	0.00986546	0.0321471	0.0448795	0.0488584	0.0273725	0.0273725	0.00747814		1.766	0.125283	0.145655	-0.171381	-0.0529701	0.0196044	-0.084801	-0.14337	0.00814531	-0.19048
1.767	0.0162316	0.0154359	0.00906968	0.0448795	0.0409006	0.0424922	0.0257809	0.0265767	0.00349927		1.767	0.125283	0.135469	-0.162468	-0.0555166	0.0348833	-0.0886207	-0.137004	0.0297903	-0.189206
1.768	0.0218021	0.0170274	0.018619	0.0369218	0.0432879	0.0520414	0.0265767	0.0265767	0.0162316		1.768	0.140562	0.153294	-0.165015	-0.0606095	0.0476157	-0.0911672	-0.152283	0.00687207	-0.195573
1.769	0.0178232	0.0233936	0.00668236	0.0297598	0.053633	0.0488584	0.0233936	0.0265767	0.011457		1.769	0.112551	0.139289	-0.166288	-0.0593363	0.0412495	-0.084801	-0.145916	0.00941854	-0.203212
1.77	0.0154359	0.011457	0.00747814	0.0377175	0.0504499	0.0472668	0.0337387	0.0225978	0.00668236		1.77	0.118917	0.143108	-0.158649	-0.0504236	0.0374298	-0.0784348	-0.140823	0.0246974	-0.199392
1.771	0.0146401	0.0146401	0.0146401	0.0353302	0.0432879	0.0416964	0.0353302	0.0241894	0.0233936		1.771	0.134196	0.154568	-0.177747	-0.0516969	0.0246974	-0.0669757	-0.158649	0.0145115	-0.201939
1.772	0.0265767	0.0138443	0.00747814	0.036126	0.0424922	0.0393091	0.0233936	0.0170274	0.011457		1.772	0.136742	0.145655	-0.171381	-0.0516969	0.0208777	-0.084801	-0.131911	0.00814531	-0.198119
1.773	0.0154359	-0.0004796	0.00588659	0.0369218	0.0393091	0.0385133	0.0273725	0.028964	0.0162316		1.773	0.125283	0.158387	-0.177747	-0.036418	0.0539818	-0.0860743	-0.151009	0.0399762	-0.201939
1.774	0.011457	0.0202105	0.00986546	0.0329429	0.0456753	0.0424922	0.0281682	0.0281682	0.00986546		1.774	0.129103	0.155841	-0.167561	-0.0376912	0.0348833	-0.0949869	-0.13955	0.0208777	-0.185387
1.775	0.0170274	0.0122528	0.0178232	0.0345344	0.0401048	0.0448795	0.0377175	0.0225978	0.0130486		1.775	0.131649	0.144382	-0.168835	-0.0542433	0.0412495	-0.0822545	-0.170108	0.0157847	-0.210851
1.776	0.0154359	0.0162316	0.011457	0.0448795	0.0544288	0.0416964	0.0297598	0.0178232	0.00509082		1.776	0.125283	0.153294	-0.175201	-0.0402377	0.043796	-0.0835278	-0.140823	0.0106918	-0.203212
1.777	0.0249852	0.0130486	0.00190772	0.0409006	0.0456753	0.0488584	0.0305556	0.0321471	0.018619		1.777	0.135469	0.154568	-0.172654	-0.0325983	0.0463424	-0.0937137	-0.129364	0.0183312	-0.205759
1.778	0.0194147	0.018619	0.00509082	0.028964	0.0377175	0.0424922	0.0233936	0.0297598	0.018619		1.778	0.155841	0.162207	-0.167561	-0.0415109	0.0488889	-0.0949869	-0.153556	0.0234242	-0.214671
1.779	0.0218021	0.0210063	0.00906968	0.0353302	0.0480626	0.046471	0.0345344	0.0233936	0.0194147		1.779	0.131649	0.146928	-0.176474	-0.0224124	0.0552551	-0.089894	-0.145916	0.0246974	-0.208305
1.78	0.0194147	0.0122528	0.0225978	0.0353302	0.0416964	0.0448795	0.0305556	0.0281682	0.011457		1.78	0.135469	0.129103	-0.177747	-0.0249589	0.0501621	-0.0733419	-0.153556	0.0221509	-0.212125
1.781	0.0154359	0.0233936	0.0162316	0.0432879	0.0488584	0.0440837	0.0273725	0.0337387	0.0122528		1.781	0.134196	0.155841	-0.171381	-0.0427842	0.0361565	-0.101353	-0.161195	0.0310636	-0.195573
1.782	0.0249852	0.00986546	0.0265767	0.0432879	0.0488584	0.036126	0.0297598	0.0233936	0.0202105		1.782	0.121463	0.155841	-0.181567	-0.0300518	0.0450692	-0.0771616	-0.156102	0.0196044	-0.205759
1.783	0.0106612	0.0162316	0.0130486	0.0305556	0.0424922	0.0544288	0.0353302	0.0218021	0.00747814		1.783	0.141835	0.162207	-0.189206	-0.0211391	0.038703	-0.0962602	-0.152283	0.00687207	-0.207032
1.784	0.0154359	0.0233936	0.0106612	0.0321471	0.053633	0.0401048	0.0225978	0.0297598	0.0202105		1.784	0.138016	0.150748	-0.175201	-0.0415109	0.0743536	-0.0886207	-0.142097	0.0208777	-0.214671
1.785	0.0202105	0.0027035	0.0130486	0.0297598	0.0297598	0.0424922	0.0273725	0.011457	0.0170274		1.785	0.144382	0.155841	-0.170108	-0.0567898	0.0412495	-0.0733419	-0.138277	0.0399762	-0.201939
1.786	0.0154359	0.0154359	0.0138443	0.036126	0.0337387	0.0424922	0.036126	0.0218021	0.00986546		1.786	0.136742	0.157114	-0.161195	-0.0402377	0.0476157	-0.0822545	-0.166288	0.0323368	-0.218491
1.787	0.0194147	0.0257809	0.0122528	0.0305556	0.0377175	0.046471	0.0313513	0.0178232	0.0130486		1.787	0.12401	0.144382	-0.189206	-0.0440574	0.0399762	-0.0657025	-0.159922	0.0208777	-0.207032
1.788	0.0178232	0.0162316	0.0146401	0.0297598	0.0456753	0.0337387	0.0353302	0.0281682	0.00827391		1.788	0.144382	0.152021	-0.176474	-0.036418	0.0297903	-0.0809813	-0.135731	0.0310636	-0.204485
1.789	0.0178232	0.0154359	0.00668236	0.0321471	0.0416964	0.0385133	0.0297598	0.0337387	0.00429504		1.789	0.132923	0.164753	-0.185387	-0.0402377	0.038703	-0.0822545	-0.142097	0.0183312	-0.213398
1.79	0.0170274	0.0138443	0.0225978	0.0321471	0.0432879	0.0385133	0.0337387	0.0249852	0.00827391		1.79	0.138016	0.157114	-0.176474	-0.0325983	0.0425227	-0.089894	-0.137004	0.0259706	-0.213398
1.791	0.0218021	0.011457	0.00986546	0.0409006	0.046471	0.0369218	0.028964	0.018619	0.0122528		1.791	0.126556	0.166027	-0.180294	-0.0236856	0.0476157	-0.089894	-0.153556	0.017058	-0.207032
1.792	0.0122528	0.0194147	0.0106612	0.0337387	0.0424922	0.0432879	0.0257809	0.0281682	0.0146401		1.792	0.135469	0.157114	-0.158649	-0.0491504	0.0323368	-0.0720686	-0.133184	0.00941854	-0.203212
1.793	0.0265767	0.018619	0.0154359	0.036126	0.0496541	0.0416964	0.0297598	0.0257809	0.00747814		1.793	0.143108	0.154568	-0.172654	-0.0262321	0.0552551	-0.0835278	-0.161195	0.0272439	-0.198119
1.794	0.0138443	0.00509082	0.00668236	0.0353302	0.0409006	0.036126	0.0257809	0.0257809	0.018619		1.794	0.140562	0.160934	-0.181567	-0.0338715	0.0488889	-0.0797081	-0.140823	0.017058	-0.209578
1.795	0.0130486	0.018619	0.0106612	0.0305556	0.0520414	0.0353302	0.0313513	0.028964	0.0122528		1.795	0.134196	0.155841	-0.157376	-0.0478771	0.0616213	-0.0911672	-0.158649	0.0145115	-0.207032
1.796	0.0210063	0.0122528	0.00588659	0.0337387	0.0345344	0.0488584	0.0377175	0.0178232	0.0146401		1.796	0.122737	0.164753	-0.175201	-0.0287786	0.0374298	-0.0911672	-0.135731	0.0208777	-0.181567
1.797	0.0202105	0.018619	0.0122528	0.036126	0.0416964	0.0305556	0.0353302	0.0281682	0.0162316		1.797	0.129103	0.16348	-0.175201	-0.0389645	0.0539818	-0.0911672	-0.140823	0.0157847	-0.185387
1.798	0.0265767	0.0154359	0.0130486	0.0416964	0.0369218	0.0416964	0.0329429	0.0194147	0.00429504		1.798	0.139289	0.164753	-0.193026	-0.0325983	0.0476157	-0.0962602	-0.14337	0.00687207	-0.157376
1.799	0.0146401	0.0106612	0.0202105	0.0321471	0.0337387	0.0432879	0.0210063	0.0265767	0.0106612		1.799	0.102365	0.166027	-0.170108	-0.0427842	0.0450692	-0.0924404	-0.133184	0.0145115	-0.148463
1.8	0.0154359	0.0146401	0.0146401	0.0353302	0.0409006	0.0409006	0.028964	0.0265767	0.0202105		1.8	0.134196	0.168573	-0.168835	-0.0351448	0.0578016	-0.0949869	-0.144643	0.00941854	-0.122998
1.801	0.0146401	0.0122528	0.0106612	0.0409006	0.0401048	0.036126	0.0194147	0.0281682	0.0130486		1.801	0.143108	0.153294	-0.177747	-0.0338715	0.0488889	-0.0886207	-0.137004	0.017058	-0.108993
1.802	0.0194147	0.00986546	0.0178232	0.0321471	0.0337387	0.0424922	0.0233936	0.0257809	0.0122528		1.802	0.130376	0.174939	-0.176474	-0.0313251	0.0476157	-0.0949869	-0.137004	0.0157847	-0.0962602
1.803	0.0194147	0.0138443	0.00827391	0.0281682	0.0424922	0.0424922	0.036126	0.0218021	0.00668236		1.803	0.130376	0.168573	-0.168835	-0.0351448	0.0463424	-0.101353	-0.137004	0.0259706	-0.0504236
1.804	0.0146401	0.00906968	0.00906968	0.0369218	0.0337387	0.0337387	0.028964	0.0218021	0.00827391		1.804	0.150748	0.172393	-0.180294	-0.036418	0.0450692	-0.0873475	-0.125545	0.0259706	-0.0618827
1.805	0.0265767	0.0265767	0.011457	0.0305556	0.0424922	0.0385133	0.0273725	0.018619	0.0210063		1.805	0.140562	0.195311	-0.165015	-0.0338715	0.0374298	-0.0886207	-0.134457	0.0374298	-0.0835278
1.806	0.0130486	0.00588659	0.0249852	0.0369218	0.0448795	0.0440837	0.0178232	0.0154359	0.018619		1.806	0.155841	0.194038	-0.187933	-0.0491504	0.0374298	-0.089894	-0.130638	0.0425227	-0.0873475
1.807	0.0218021	0.00906968	0.00906968	0.028964	0.0424922	0.0393091	0.0297598	0.0170274	0.0146401		1.807	0.152021	0.192765	-0.176474	-0.0338715	0.0590748	-0.0949869	-0.14337	0.0348833	-0.1039
1.808	0.0233936	0.00747814	0.0218021	0.0345344	0.0393091	0.0281682	0.0313513	0.0178232	0.00429504		1.808	0.135469	0.181306	-0.168835	-0.0198659	0.043796	-0.105173	-0.130638	0.043796	-0.0822545
1.809	0.0170274	0.0130486	0.00827391	0.0377175	0.0472668	0.0393091	0.0233936	0.018619	0.0106612		1.809	0.131649	0.200404	-0.170108	-0.0211391	0.043796	-0.0860743	-0.137004	0.017058	-0.106446
1.81	0.0265767	0.0154359	0.0106612	0.0297598	0.0416964	0.046471	0.0281682	0.0154359	0.00986546		1.81	0.131649	0.205497	-0.181567	-0.0300518	0.0361565	-0.089894	-0.135731	0.0310636	-0.140823
1.811	0.0154359	0.011457	0.00588659	0.0257809	0.0432879	0.0409006	0.0313513	0.0297598	0.0138443		1.811	0.136742	0.204224	-0.181567	-0.0173194	0.0297903	-0.0937137	-0.137004	0.0310636	-0.152283
1.812	0.0194147	0.00747814	0.00031618	0.0202105	0.0472668	0.0377175	0.0297598	0.0154359	0.00429504		1.812	0.149475	0.222049	-0.168835	-0.0338715	0.0527086	-0.0873475	-0.121725	0.0323368	-0.158649
1.813	0.0297598	0.0106612	0.0138443	0.0393091	0.0385133	0.0401048	0.0297598	0.0170274	0.0146401		1.813	0.134196	0.21441	-0.162468	-0.0313251	0.0565283	-0.102626	-0.124271	0.0234242	-0.177747
1.814	0.0218021	0.0178232	0.00747814	0.0257809	0.0416964	0.0496541	0.0321471	0.0233936	0.0138443		1.814	0.136742	0.195311	-0.176474	-0.0287786	0.0463424	-0.117905	-0.124271	0.0259706	-0.189206
1.815	0.0170274	0.00827391	0.0138443	0.0393091	0.0393091	0.0329429	0.0337387	0.0249852	0.0202105		1.815	0.146928	0.21441	-0.173928	-0.0173194	0.0476157	-0.0924404	-0.144643	0.0323368	-0.177747
1.816	0.018619	0.00190772	0.0027035	0.0265767	0.036126	0.0385133	0.0194147	0.0202105	0.00668236		1.816	0.138016	0.205497	-0.176474	-0.0249589	0.0323368	-0.0988066	-0.131911	0.0272439	-0.191753
1.817	0.018619	0.00429504	0.00906968	0.0297598	0.0393091	0.0385133	0.0281682	0.0218021	0.00588659		1.817	0.139289	0.225869	-0.176474	-0.0134997	0.0374298	-0.0962602	-0.140823	0.038703	-0.201939
1.818	0.0194147	0.00429504	0.0154359	0.0393091	0.0377175	0.0416964	0.0313513	0.018619	0.0154359		1.818	0.131649	0.213137	-0.18666	-0.0236856	0.0501621	-0.0988066	-0.121725	0.043796	-0.208305
1.819	0.0106612	0.0154359	0.0170274	0.0353302	0.0440837	0.0480626	0.0273725	0.0146401	0.0154359		1.819	0.155841	0.218229	-0.18284	-0.0275053	0.0450692	-0.105173	-0.144643	0.0234242	-0.208305
1.82	0.0194147	0.0162316	0.0106612	0.0297598	0.0377175	0.0329429	0.0321471	0.0249852	0.00986546		1.82	0.135469	0.21059	-0.176474	-0.0351448	0.0463424	-0.0962602	-0.142097	0.0272439	-0.212125
1.821	0.0225978	0.00668236	0.00509082	0.0305556	0.0369218	0.0416964	0.0194147	0.0146401	0.0106612		1.821	0.126556	0.220776	-0.175201	-0.00204059	0.0476157	-0.112812	-0.128091	0.0336101	-0.210851
1.822	0.0170274	0.00747814	0.00588659	0.028964	0.0337387	0.0432879	0.0233936	0.0321471	0.0138443		1.822	0.135469	0.21441	-0.181567	-0.0160462	0.0501621	-0.101353	-0.133184	0.0578016	-0.221037
1.823	0.0130486	0.00906968	0.00986546	0.0297598	0.0321471	0.0409006	0.0265767	0.0162316	0.00588659		1.823	0.143108	0.185125	-0.159922	-0.014773	0.0412495	-0.0949869	-0.130638	0.0476157	-0.219764
1.824	0.0130486	0.011457	0.00747814	0.0281682	0.0520414	0.0353302	0.0337387	0.028964	0.00429504		1.824	0.140562	0.20677	-0.185387	-0.0262321	0.0425227	-0.0822545	-0.128091	0.0476157	-0.22613
1.825	0.0178232	0.0130486	0.0106612	0.046471	0.0488584	0.0393091	0.0225978	0.0194147	0.00906968		1.825	0.140562	0.20677	-0.161195	-0.0300518	0.043796	-0.105173	-0.152283	0.0374298	-0.231223
1.826	0.0130486	0.0154359	0.00668236	0.0297598	0.036126	0.0409006	0.0233936	0.0257809	0.00906968		1.826	0.134196	0.200404	-0.180294	-0.0173194	0.0488889	-0.0873475	-0.130638	0.0539818	-0.23759
1.827	0.0122528	0.0130486	0.00190772	0.0233936	0.0448795	0.0416964	0.0257809	0.0194147	0.018619		1.827	0.148201	0.192765	-0.176474	-0.00713354	0.0514354	-0.0975334	-0.145916	0.0310636	-0.22613
1.828	0.0241894	0.018619	0.00429504	0.0281682	0.0385133	0.0369218	0.0273725	0.0225978	0.00986546		1.828	0.134196	0.183852	-0.176474	-0.0338715	0.0348833	-0.106446	-0.131911	0.0374298	-0.227404
1.829	0.0122528	0.0170274	0.011457	0.028964	0.046471	0.0329429	0.0305556	0.018619	0.0170274		1.829	0.140562	0.195311	-0.167561	-0.0134997	0.038703	-0.0962602	-0.120452	0.0399762	-0.222311
1.83	0.0170274	0.011457	0.0194147	0.0369218	0.0337387	0.0416964	0.0297598	0.0249852	0.0170274		1.83	0.146928	0.197858	-0.18284	-0.0249589	0.0348833	-0.102626	-0.140823	0.0578016	-0.242682
1.831	0.0162316	0.0146401	0.00747814	0.0329429	0.046471	0.0456753	0.0337387	0.0154359	0.00906968		1.831	0.135469	0.187672	-0.158649	-0.0313251	0.0641677	-0.0949869	-0.128091	0.0425227	-0.317803
1.832	0.0146401	0.00906968	0.0154359	0.0345344	0.0424922	0.0409006	0.0218021	0.0194147	0.0106612		1.832	0.152021	0.194038	-0.167561	-0.0173194	0.043796	-0.0962602	-0.135731	0.0399762	-0.32417
1.833	0.0233936	0.0106612	0.00668236	0.0321471	0.046471	0.0321471	0.0297598	0.0233936	0.0146401		1.833	0.152021	0.16348	-0.172654	-0.0173194	0.0425227	-0.10008	-0.120452	0.038703	-0.294885
1.834	0.0106612	0.011457	0.0178232	0.0305556	0.0456753	0.0456753	0.0194147	0.0273725	0.00986546		1.834	0.126556	0.174939	-0.18284	-0.0211391	0.0374298	-0.116632	-0.135731	0.0246974	-0.298705
1.835	0.0202105	0.0146401	0.0154359	0.0393091	0.0440837	0.0424922	0.0257809	0.0194147	0.011457		1.835	0.136742	0.188945	-0.177747	-0.0198659	0.0425227	-0.105173	-0.133184	0.0361565	-0.256688
1.836	0.0194147	0.00429504	0.00747814	0.0265767	0.0369218	0.0432879	0.0265767	0.0194147	0.00349927		1.836	0.129103	0.172393	-0.172654	-0.0160462	0.0578016	-0.0937137	-0.120452	0.0399762	-0.213398
1.837	0.0154359	0.0138443	0.0106612	0.0305556	0.0424922	0.0416964	0.0313513	0.0257809	0.00429504		1.837	0.134196	0.17112	-0.167561	-0.0351448	0.0399762	-0.0886207	-0.145916	0.0208777	-0.18666
1.838	0.0218021	0.0130486	0.00588659	0.0297598	0.0512457	0.0353302	0.0210063	0.0170274	0.018619		1.838	0.139289	0.183852	-0.18284	-0.0173194	0.0374298	-0.107719	-0.137004	0.0196044	-0.194299
1.839	0.0138443	0.00747814	0.0146401	0.0353302	0.0432879	0.0440837	0.0401048	0.0170274	0.00429504		1.839	0.131649	0.180032	-0.179021	-0.0211391	0.0285171	-0.0988066	-0.137004	0.0246974	-0.203212
1.84	0.00747814	0.0122528	0.0106612	0.0265767	0.0409006	0.0329429	0.0170274	0.0297598	0.00986546		1.84	0.130376	0.177486	-0.157376	-0.0185927	0.0221509	-0.1039	-0.134457	0.0234242	-0.204485
1.841	0.018619	0.00906968	0.0202105	0.0257809	0.0432879	0.046471	0.0305556	0.0178232	0.00906968		1.841	0.143108	0.180032	-0.176474	-0.0249589	0.0361565	-0.116632	-0.13955	0.0246974	-0.213398
1.842	0.0210063	0.00986546	0.00668236	0.0337387	0.0345344	0.0424922	0.0305556	0.0138443	0.00588659		1.842	0.144382	0.182579	-0.173928	-0.0122265	0.0476157	-0.115359	-0.137004	0.0259706	-0.205759
1.843	0.00668236	0.0194147	0.0130486	0.0345344	0.0369218	0.0393091	0.0210063	0.0233936	0.00906968		1.843	0.12019	0.191492	-0.158649	-0.0300518	0.0399762	-0.105173	-0.125545	0.0208777	-0.217218
1.844	0.0297598	0.00906968	0.0130486	0.0233936	0.0393091	0.0496541	0.028964	0.0249852	0.0130486		1.844	0.136742	0.158387	-0.168835	-0.0325983	0.060348	-0.110266	-0.135731	0.0246974	-0.203212
1.845	0.0178232	0.0122528	0.0106612	0.0393091	0.046471	0.036126	0.0273725	0.0170274	0.0130486		1.845	0.159661	0.190218	-0.163742	-0.00968002	0.0361565	-0.106446	-0.135731	0.0310636	-0.227404
1.846	0.011457	0.0233936	0.00827391	0.0297598	0.0416964	0.0345344	0.0233936	0.0210063	0.00349927		1.846	0.140562	0.176213	-0.161195	-0.0122265	0.0399762	-0.102626	-0.120452	0.00941854	-0.196846
1.847	0.0154359	0.0178232	0.0225978	0.028964	0.0409006	0.046471	0.0249852	0.0225978	0.0122528		1.847	0.150748	0.1673	-0.159922	-0.0211391	0.0310636	-0.110266	-0.138277	0.0246974	-0.187933
1.848	0.0170274	0.00906968	0.0106612	0.0305556	0.0337387	0.0520414	0.0329429	0.0281682	0.018619		1.848	0.149475	0.164753	-0.161195	-0.0134997	0.0412495	-0.1039	-0.119178	0.0157847	-0.205759
1.849	0.011457	0.0162316	0.0154359	0.0297598	0.0456753	0.0305556	0.0329429	0.0130486	0.0027035		1.849	0.135469	0.180032	-0.161195	-0.0402377	0.0412495	-0.105173	-0.122998	0.0208777	-0.193026
1.85	0.00588659	0.0210063	0.00906968	0.0480626	0.0416964	0.0353302	0.0265767	0.0154359	0.0146401		1.85	0.143108	0.174939	-0.176474	-0.0262321	0.0399762	-0.115359	-0.115359	0.0399762	-0.198119
1.851	0.011457	0.0154359	0.00190772	0.0265767	0.0393091	0.046471	0.0313513	0.0218021	0.0138443		1.851	0.130376	0.172393	-0.168835	-0.0198659	0.0539818	-0.10008	-0.101353	0.0157847	-0.176474
1.852	0.00747814	0.0122528	0.00668236	0.0281682	0.0424922	0.0448795	0.0194147	0.0202105	0.0170274		1.852	0.148201	0.166027	-0.162468	-0.0236856	0.0412495	-0.0835278	-0.119178	0.017058	-0.176474
1.853	0.0194147	0.00668236	0.00747814	0.0273725	0.0432879	0.036126	0.0241894	0.018619	0.0194147		1.853	0.130376	0.178759	-0.158649	-0.0351448	0.043796	-0.1039	-0.120452	0.017058	-0.181567
1.854	0.0194147	0.0218021	0.0202105	0.0305556	0.0393091	0.0440837	0.0273725	0.0241894	0.00906968		1.854	0.129103	0.169846	-0.165015	-0.0262321	0.0501621	-0.115359	-0.110266	0.0132383	-0.175201
1.855	0.0154359	0.0130486	0.0154359	0.0385133	0.0393091	0.0353302	0.0273725	0.0257809	0.0154359		1.855	0.130376	0.185125	-0.166288	-0.0109532	0.0552551	-0.1039	-0.115359	0.0208777	-0.191753
1.856	0.0162316	0.00509082	0.028964	0.0233936	0.0337387	0.0377175	0.0305556	0.0178232	0.0170274		1.856	0.139289	0.183852	-0.170108	-0.0058603	0.0628945	-0.108993	-0.10008	0.0196044	-0.173928
1.857	0.0170274	0.0194147	0.00747814	0.0440837	0.0448795	0.046471	0.0297598	0.0130486	0.0138443		1.857	0.132923	0.191492	-0.163742	-0.0122265	0.0488889	-0.10008	-0.116632	0.0285171	-0.163742
1.858	0.0202105	0.0218021	0.011457	0.0273725	0.0409006	0.0409006	0.0313513	0.0194147	0.00668236		1.858	0.130376	0.155841	-0.152283	-0.0236856	0.0399762	-0.10008	-0.106446	0.0145115	-0.172654
1.859	0.0233936	0.00906968	0.011457	0.0233936	0.036126	0.0401048	0.0257809	0.0170274	0.0138443		1.859	0.141835	0.181306	-0.14337	-0.014773	0.0488889	-0.106446	-0.116632	0.0208777	-0.168835
1.86	0.0138443	0.00349927	0.00906968	0.0321471	0.0385133	0.0440837	0.018619	0.0225978	0.011457		1.86	0.134196	0.168573	-0.14719	-0.00968002	0.060348	-0.111539	-0.0975334	0.0425227	-0.163742
1.861	0.011457	0.0106612	0.0122528	0.0297598	0.036126	0.0440837	0.0305556	0.0130486	0.00986546		1.861	0.146928	0.1673	-0.145916	-0.00458707	0.0348833	-0.105173	-0.112812	0.0336101	-0.166288
1.862	0.0130486	0.0146401	0.00747814	0.0345344	0.0488584	0.0321471	0.0273725	0.0210063	0.011457		1.862	0.12401	0.195311	-0.138277	-0.0058603	0.060348	-0.1039	-0.111539	0.0527086	-0.168835
1.863	0.0218021	0.0194147	0.00827391	0.0345344	0.0480626	0.036126	0.0321471	0.0138443	0.0154359		1.863	0.145655	0.16348	-0.138277	-0.0440574	0.0552551	-0.101353	-0.117905	0.0488889	-0.165015
1.864	0.0138443	0.0162316	0.0170274	0.0329429	0.0393091	0.0393091	0.0210063	0.0170274	0.0170274		1.864	0.136742	0.173666	-0.144643	-0.0262321	0.0450692	-0.0949869	-0.119178	0.0450692	-0.161195
1.865	0.0162316	0.0138443	0.0106612	0.0424922	0.0409006	0.0512457	0.0202105	0.0241894	0.00588659		1.865	0.143108	0.174939	-0.149736	-0.0122265	0.0578016	-0.0835278	-0.115359	0.0272439	-0.167561
1.866	0.0194147	0.0202105	0.0162316	0.0297598	0.0424922	0.0401048	0.0154359	0.0233936	0.00747814		1.866	0.141835	0.169846	-0.140823	-0.00458707	0.043796	-0.111539	-0.101353	0.0450692	-0.172654
1.867	0.0170274	0.00429504	0.00986546	0.0233936	0.0409006	0.0265767	0.0297598	0.0210063	0.00588659		1.867	0.138016	0.200404	-0.151009	-0.0134997	0.0374298	-0.107719	-0.13955	0.0348833	-0.166288
1.868	0.00986546	0.0146401	0.011457	0.0329429	0.0337387	0.0377175	0.0233936	0.0210063	0.0138443		1.868	0.146928	0.17112	-0.158649	-0.0198659	0.0361565	-0.0975334	-0.110266	0.0463424	-0.165015
1.869	0.0225978	0.0170274	0.00349927	0.0233936	0.0432879	0.0401048	0.0225978	0.0178232	0.011457		1.869	0.139289	0.180032	-0.161195	-0.0249589	0.0246974	-0.10008	-0.112812	0.0412495	-0.162468
1.87	0.0218021	0.0130486	0.00747814	0.036126	0.0432879	0.0393091	0.0249852	0.0202105	0.018619		1.87	0.138016	0.190218	-0.170108	-0.0185927	0.0501621	-0.111539	-0.120452	0.0514354	-0.154829
1.871	0.00986546	0.0170274	0.00747814	0.0154359	0.0337387	0.0377175	0.0154359	0.0154359	0.00827391		1.871	0.148201	0.173666	-0.158649	-0.0109532	0.0361565	-0.0988066	-0.120452	0.0476157	-0.158649
1.872	0.0202105	0.0162316	0.0122528	0.0313513	0.0409006	0.0424922	0.0297598	0.0321471	0.0106612		1.872	0.139289	0.199131	-0.152283	-0.0198659	0.0552551	-0.108993	-0.116632	0.038703	-0.172654
1.873	0.0154359	0.0162316	0.00986546	0.0313513	0.0377175	0.036126	0.0297598	0.0170274	0.0138443		1.873	0.135469	0.180032	-0.162468	-0.014773	0.0514354	-0.10008	-0.130638	0.0501621	-0.159922
1.874	0.0106612	0.00429504	0.00827391	0.0369218	0.0480626	0.046471	0.0265767	0.0194147	0.0138443		1.874	0.141835	0.183852	-0.161195	-0.0262321	0.0361565	-0.114086	-0.117905	0.0399762	-0.18666
1.875	0.018619	0.00747814	0.00986546	0.0273725	0.0393091	0.0345344	0.028964	0.0249852	0.0154359		1.875	0.139289	0.186398	-0.153556	-0.0313251	0.0310636	-0.115359	-0.122998	0.0323368	-0.158649
1.876	0.0130486	0.0138443	0.00747814	0.0281682	0.0424922	0.0512457	0.0202105	0.0265767	0.00986546		1.876	0.122737	0.169846	-0.166288	-0.014773	0.0196044	-0.0886207	-0.125545	0.0208777	-0.170108
1.877	0.0106612	0.0130486	0.00429504	0.036126	0.0321471	0.0385133	0.0241894	0.0178232	0.0210063		1.877	0.136742	0.181306	-0.167561	-0.0185927	0.0450692	-0.10008	-0.102626	0.0272439	-0.167561
1.878	0.0257809	0.0138443	0.0106612	0.0281682	0.0385133	0.0329429	0.0297598	0.00747814	0.0027035		1.878	0.110004	0.172393	-0.161195	-0.0300518	0.0323368	-0.110266	-0.112812	0.0374298	-0.177747
1.879	0.0233936	0.011457	0.00509082	0.0353302	0.0385133	0.0416964	0.0273725	0.0194147	0.00986546		1.879	0.110004	0.160934	-0.161195	-0.0402377	0.0425227	-0.120452	-0.110266	0.0323368	-0.163742
1.88	0.0202105	0.0154359	0.00668236	0.0273725	0.0321471	0.0377175	0.0249852	0.0202105	0.0210063		1.88	0.12783	0.1673	-0.148463	-0.0415109	0.0425227	-0.114086	-0.129364	0.0336101	-0.171381
1.881	0.00986546	0.00588659	0.00986546	0.0345344	0.0432879	0.0297598	0.0329429	0.0218021	0.0106612		1.881	0.12019	0.166027	-0.165015	-0.0173194	0.038703	-0.106446	-0.120452	0.0412495	-0.170108
1.882	0.0154359	0.0178232	0.00906968	0.0313513	0.0448795	0.0440837	0.0297598	0.0249852	0.00031618		1.882	0.131649	0.178759	-0.165015	-0.0185927	0.0361565	-0.131911	-0.122998	0.0323368	-0.168835
1.883	0.0106612	0.0210063	0.0138443	0.0305556	0.0488584	0.0416964	0.028964	0.0265767	0.00747814		1.883	0.134196	0.192765	-0.14337	-0.0351448	0.0399762	-0.107719	-0.120452	0.0463424	-0.162468
1.884	0.0106612	0.0210063	0.0210063	0.0329429	0.0424922	0.0440837	0.0233936	0.0241894	0.0122528		1.884	0.126556	0.173666	-0.142097	-0.0287786	0.0374298	-0.0949869	-0.117905	0.0336101	-0.171381
1.885	0.0225978	0.0162316	0.0106612	0.0257809	0.0369218	0.0385133	0.0218021	0.0233936	0.00429504		1.885	0.158387	0.173666	-0.157376	-0.0415109	0.0285171	-0.116632	-0.119178	0.0463424	-0.154829
1.886	0.0162316	0.0130486	0.0106612	0.0313513	0.0377175	0.0488584	0.0305556	0.0146401	0.0154359		1.886	0.131649	0.178759	-0.162468	-0.0453307	0.0323368	-0.0988066	-0.129364	0.0476157	-0.177747
1.887	0.011457	0.0162316	0.00509082	0.0337387	0.0416964	0.0385133	0.0233936	0.036126	0.00588659		1.887	0.141835	0.1673	-0.142097	-0.0466039	0.0488889	-0.124271	-0.115359	0.0488889	-0.161195
1.888	0.0218021	0.018619	0.00747814	0.0329429	0.0385133	0.0496541	0.0297598	0.0162316	0.0170274		1.888	0.130376	0.173666	-0.144643	-0.0466039	0.0297903	-0.10008	-0.101353	0.0221509	-0.167561
1.889	0.0122528	0.011457	0.0162316	0.0353302	0.0393091	0.0329429	0.0218021	0.0297598	0.00349927		1.889	0.146928	0.176213	-0.14719	-0.0618827	0.0297903	-0.105173	-0.114086	0.0259706	-0.176474
1.89	0.0130486	0.0162316	0.0130486	0.0249852	0.0385133	0.0369218	0.0265767	0.0218021	0.0170274		1.89	0.139289	0.186398	-0.153556	-0.0427842	0.0374298	-0.106446	-0.121725	0.0476157	-0.163742
1.891	0.00906968	0.00986546	0.00668236	0.0281682	0.0401048	0.0401048	0.0257809	0.0297598	0.0202105		1.891	0.132923	0.172393	-0.14337	-0.058063	0.0399762	-0.0962602	-0.114086	0.0348833	-0.153556
1.892	0.0202105	0.0233936	0.0170274	0.0337387	0.0385133	0.046471	0.0249852	0.0218021	0.00429504		1.892	0.158387	0.190218	-0.152283	-0.058063	0.038703	-0.1039	-0.111539	0.0285171	-0.162468
1.893	0.0138443	0.0162316	0.0130486	0.0281682	0.0416964	0.0432879	0.0273725	0.0241894	0.0178232		1.893	0.164753	0.176213	-0.154829	-0.0504236	0.0476157	-0.089894	-0.108993	0.0425227	-0.175201
1.894	0.0106612	0.0162316	0.00906968	0.0416964	0.0409006	0.0472668	0.0265767	0.0249852	0.0154359		1.894	0.12783	0.178759	-0.14337	-0.0567898	0.0514354	-0.101353	-0.112812	0.0361565	-0.176474
1.895	0.0194147	0.0130486	0.0122528	0.0329429	0.036126	0.036126	0.0257809	0.0369218	0.0225978		1.895	0.143108	0.177486	-0.140823	-0.0669757	0.0425227	-0.120452	-0.110266	0.0285171	-0.161195
1.896	0.0257809	0.0138443	0.0106612	0.0257809	0.028964	0.0440837	0.0202105	0.0106612	0.00747814		1.896	0.139289	0.178759	-0.152283	-0.0376912	0.0578016	-0.115359	-0.111539	0.0246974	-0.173928
1.897	0.00588659	0.0241894	0.00986546	0.0265767	0.0480626	0.0472668	0.0265767	0.0210063	0.0130486		1.897	0.139289	0.197858	-0.156102	-0.0542433	0.0310636	-0.111539	-0.111539	0.0272439	-0.176474
1.898	0.0202105	0.0130486	0.011457	0.0385133	0.0369218	0.0424922	0.0329429	0.0257809	0.0146401		1.898	0.158387	0.177486	-0.14719	-0.0402377	0.0552551	-0.112812	-0.117905	0.0336101	-0.180294
1.899	0.0170274	0.0130486	0.011457	0.0305556	0.0353302	0.0265767	0.0249852	0.0202105	0.0170274		1.899	0.148201	0.187672	-0.140823	-0.0593363	0.038703	-0.1039	-0.110266	0.0259706	-0.176474
1.9	0.0162316	0.00747814	0.00429504	0.028964	0.0440837	0.0409006	0.0202105	0.0233936	0.0146401		1.9	0.138016	0.186398	-0.13955	-0.0415109	0.0616213	-0.110266	-0.112812	0.0272439	-0.181567
1.901	0.0202105	0.0218021	0.00827391	0.0329429	0.0337387	0.028964	0.0241894	0.0313513	0.0122528		1.901	0.152021	0.186398	-0.152283	-0.0338715	0.0463424	-0.107719	-0.125545	0.0272439	-0.187933
1.902	0.0122528	0.0130486	0.0122528	0.0297598	0.0472668	0.0393091	0.0178232	0.011457	0.0138443		1.902	0.140562	0.20677	-0.125545	-0.0402377	0.0450692	-0.112812	-0.112812	0.0425227	-0.175201
1.903	0.0106612	0.0194147	0.0154359	0.0321471	0.0321471	0.0353302	0.0297598	0.0297598	0.00906968		1.903	0.162207	0.183852	-0.145916	-0.0389645	0.0412495	-0.110266	-0.102626	0.0259706	-0.166288
1.904	0.0202105	0.0106612	0.0146401	0.036126	0.0345344	0.0416964	0.0345344	0.0225978	0.00668236		1.904	0.152021	0.190218	-0.134457	-0.0211391	0.038703	-0.108993	-0.114086	0.0336101	-0.181567
1.905	0.0225978	0.011457	0.00668236	0.0225978	0.0424922	0.0440837	0.0249852	0.0241894	0.0154359		1.905	0.153294	0.200404	-0.144643	-0.0440574	0.0425227	-0.0975334	-0.114086	0.0476157	-0.171381
1.906	0.0154359	0.0210063	0.00190772	0.0313513	0.0401048	0.0409006	0.0257809	0.0194147	0.0146401		1.906	0.148201	0.194038	-0.117905	-0.0415109	0.0463424	-0.107719	-0.120452	0.0425227	-0.171381
1.907	0.018619	0.00986546	0.00588659	0.0257809	0.0401048	0.0329429	0.0210063	0.028964	0.00906968		1.907	0.146928	0.195311	-0.121725	-0.0427842	0.0488889	-0.111539	-0.124271	0.0578016	-0.166288
1.908	0.0138443	0.0138443	0.00588659	0.0265767	0.036126	0.0432879	0.0202105	0.0130486	0.0154359		1.908	0.144382	0.180032	-0.134457	-0.0224124	0.0450692	-0.122998	-0.126818	0.0399762	-0.166288
1.909	0.0249852	0.0178232	0.00827391	0.0345344	0.036126	0.0345344	0.0106612	0.0178232	0.0170274		1.909	0.145655	0.181306	-0.133184	-0.0453307	0.0374298	-0.101353	-0.128091	0.0310636	-0.180294
1.91	0.0138443	0.011457	0.0170274	0.0345344	0.0416964	0.0369218	0.0345344	0.028964	0.011457		1.91	0.145655	0.204224	-0.156102	-0.0325983	0.0756269	-0.0886207	-0.126818	0.043796	-0.157376
1.911	0.0138443	0.0249852	0.00747814	0.0225978	0.0353302	0.0353302	0.0313513	0.0146401	0.00986546		1.911	0.141835	0.196584	-0.128091	-0.0453307	0.0374298	-0.115359	-0.111539	0.0514354	-0.166288
1.912	0.00986546	0.00668236	0.00668236	0.0353302	0.0385133	0.0377175	0.0321471	0.0233936	0.0106612		1.912	0.144382	0.201677	-0.122998	-0.0389645	0.0425227	-0.105173	-0.114086	0.043796	-0.180294
1.913	0.0194147	0.0138443	0.00668236	0.0321471	0.0337387	0.0393091	0.0265767	0.0225978	0.0122528		1.913	0.130376	0.200404	-0.140823	-0.036418	0.0616213	-0.0975334	-0.0911672	0.0501621	-0.170108
1.914	0.0218021	0.0154359	0.0194147	0.0273725	0.0345344	0.0424922	0.0281682	0.0265767	0.00906968		1.914	0.139289	0.200404	-0.138277	-0.0262321	0.0692607	-0.105173	-0.1039	0.0425227	-0.185387
1.915	0.00747814	0.0130486	0.00349927	0.0257809	0.0448795	0.0377175	0.0138443	0.018619	0.0170274		1.915	0.138016	0.222049	-0.138277	-0.036418	0.0476157	-0.115359	-0.0975334	0.065441	-0.191753
1.916	0.0202105	0.011457	0.0106612	0.0281682	0.028964	0.0448795	0.0249852	0.0162316	0.0170274		1.916	0.136742	0.205497	-0.149736	-0.0275053	0.0527086	-0.106446	-0.10008	0.060348	-0.18666
1.917	0.0154359	0.00906968	0.018619	0.0297598	0.0512457	0.0297598	0.0297598	0.0138443	0.0106612		1.917	0.135469	0.197858	-0.144643	-0.0224124	0.0679875	-0.108993	-0.0949869	0.0476157	-0.180294
1.918	0.0122528	0.0146401	0.011457	0.0313513	0.0393091	0.0385133	0.036126	0.0265767	0.0210063		1.918	0.121463	0.200404	-0.138277	-0.0376912	0.060348	-0.0873475	-0.0924404	0.0565283	-0.171381
1.919	0.0281682	0.0202105	0.0130486	0.0273725	0.0337387	0.0337387	0.0249852	0.0218021	0.00906968		1.919	0.130376	0.191492	-0.124271	-0.00331383	0.0616213	-0.101353	-0.10008	0.0616213	-0.200666
1.92	0.00588659	0.00827391	0.00986546	0.0225978	0.0353302	0.036126	0.0218021	0.0210063	0.00509082		1.92	0.144382	0.194038	-0.137004	-0.0211391	0.0756269	-0.111539	-0.1039	0.0616213	-0.166288
1.921	0.0170274	0.0130486	0.00747814	0.0241894	0.0440837	0.0448795	0.0321471	0.0249852	0.0178232		1.921	0.134196	0.200404	-0.140823	-0.0351448	0.0590748	-0.102626	-0.089894	0.0616213	-0.184114
1.922	0.00827391	0.0122528	0.0146401	0.0353302	0.036126	0.0416964	0.0233936	0.0297598	0.0138443		1.922	0.140562	0.187672	-0.134457	-0.00968002	0.0552551	-0.115359	-0.0860743	0.0692607	-0.18284
1.923	0.0146401	0.0178232	0.0138443	0.0424922	0.0416964	0.0393091	0.0265767	0.0305556	0.00827391		1.923	0.12783	0.185125	-0.131911	-0.0122265	0.0705339	-0.0988066	-0.0835278	0.0679875	-0.176474
1.924	0.00429504	0.0138443	0.00827391	0.0329429	0.0337387	0.0472668	0.0218021	0.0162316	0.0138443		1.924	0.129103	0.187672	-0.135731	-0.0287786	0.0730804	-0.105173	-0.0733419	0.0807198	-0.184114
1.925	0.0138443	0.0202105	0.00349927	0.0281682	0.0329429	0.0409006	0.0337387	0.0233936	0.00906968		1.925	0.140562	0.197858	-0.128091	-0.0173194	0.0527086	-0.106446	-0.0771616	0.0718072	-0.193026
1.926	0.0194147	0.0106612	0.0146401	0.0305556	0.0409006	0.0488584	0.0281682	0.0146401	0.00827391		1.926	0.134196	0.197858	-0.126818	-0.0236856	0.0578016	-0.111539	-0.0797081	0.0628945	-0.181567
1.927	0.00906968	0.018619	0.0194147	0.0305556	0.0409006	0.0313513	0.0265767	0.0273725	0.00668236		1.927	0.148201	0.188945	-0.119178	-0.0134997	0.0527086	-0.115359	-0.0758883	0.0692607	-0.166288
1.928	0.011457	0.018619	0.00747814	0.0225978	0.0337387	0.0329429	0.0273725	0.0233936	0.0170274		1.928	0.135469	0.205497	-0.131911	-0.0236856	0.0616213	-0.106446	-0.0733419	0.0641677	-0.203212
1.929	0.0202105	0.00349927	0.0154359	0.0345344	0.0377175	0.0313513	0.0241894	0.0249852	0.011457		1.929	0.132923	0.199131	-0.120452	-0.0325983	0.0628945	-0.114086	-0.0758883	0.060348	-0.198119
1.93	0.0162316	0.0122528	0.0154359	0.0353302	0.0409006	0.036126	0.0297598	0.0162316	0.0154359		1.93	0.152021	0.192765	-0.130638	-0.036418	0.0667142	-0.110266	-0.0746151	0.0756269	-0.189206
1.931	0.0170274	0.0194147	0.00588659	0.0440837	0.0393091	0.0393091	0.0281682	0.0257809	0.0106612		1.931	0.139289	0.195311	-0.130638	-0.0173194	0.0488889	-0.117905	-0.0567898	0.0539818	-0.198119
1.932	0.0194147	0.018619	0.0130486	0.0305556	0.0329429	0.0448795	0.0233936	0.0154359	0.0225978		1.932	0.144382	0.195311	-0.131911	-0.0313251	0.0807198	-0.0988066	-0.058063	0.0590748	-0.196846
1.933	0.00747814	0.0225978	0.0154359	0.028964	0.0416964	0.0432879	0.0241894	0.0170274	0.011457		1.933	0.129103	0.204224	-0.112812	-0.0313251	0.0501621	-0.110266	-0.0707954	0.0578016	-0.203212
1.934	0.0225978	0.011457	0.0202105	0.0265767	0.0401048	0.0409006	0.0329429	0.0241894	0.0178232		1.934	0.141835	0.190218	-0.112812	-0.0275053	0.0628945	-0.112812	-0.0618827	0.0578016	-0.200666
1.935	0.0162316	0.0138443	0.00906968	0.028964	0.0353302	0.0353302	0.0241894	0.0178232	0.0106612		1.935	0.131649	0.208044	-0.124271	-0.0415109	0.0667142	-0.119178	-0.0695222	0.0425227	-0.204485
1.936	0.0138443	0.0138443	0.0154359	0.0409006	0.0345344	0.0385133	0.0218021	0.0305556	0.018619		1.936	0.157114	0.195311	-0.122998	-0.0236856	0.0718072	-0.111539	-0.063156	0.060348	-0.198119
1.937	0.0130486	0.0170274	0.0138443	0.0297598	0.0297598	0.0385133	0.0194147	0.0178232	0.0162316		1.937	0.12019	0.183852	-0.117905	-0.0466039	0.0794466	-0.111539	-0.0453307	0.0336101	-0.207032
1.938	0.0106612	0.011457	0.0106612	0.036126	0.0265767	0.036126	0.0233936	0.0273725	0.0130486		1.938	0.12401	0.185125	-0.117905	-0.0313251	0.0641677	-0.124271	-0.0593363	0.0628945	-0.204485
1.939	0.0170274	0.00986546	0.0154359	0.0393091	0.0416964	0.0345344	0.0241894	0.0233936	0.0162316		1.939	0.12783	0.185125	-0.129364	-0.0415109	0.0718072	-0.102626	-0.0758883	0.065441	-0.199392
1.94	0.0138443	0.0178232	0.00111195	0.0329429	0.0345344	0.0409006	0.0241894	0.0337387	0.0130486		1.94	0.130376	0.186398	-0.120452	-0.0453307	0.0616213	-0.122998	-0.0771616	0.065441	-0.205759
1.941	0.0202105	0.0241894	0.0106612	0.0329429	0.036126	0.0432879	0.0297598	0.0257809	0.0178232		1.941	0.134196	0.205497	-0.106446	-0.0338715	0.0578016	-0.107719	-0.0746151	0.0501621	-0.18666
1.942	0.0218021	0.0249852	0.00906968	0.0329429	0.036126	0.0353302	0.0273725	0.0233936	0.00668236		1.942	0.131649	0.181306	-0.111539	-0.0300518	0.060348	-0.105173	-0.0644292	0.0323368	-0.208305
1.943	0.0138443	0.0146401	0.00747814	0.0401048	0.0385133	0.0393091	0.0273725	0.0241894	0.0202105		1.943	0.118917	0.185125	-0.111539	-0.0134997	0.0730804	-0.105173	-0.0657025	0.0514354	-0.198119
1.944	0.0146401	0.0178232	0.0178232	0.036126	0.0329429	0.0496541	0.0273725	0.0233936	0.0233936		1.944	0.144382	0.192765	-0.126818	-0.0440574	0.0756269	-0.111539	-0.0771616	0.0501621	-0.181567
1.945	0.0130486	0.0225978	0.0130486	0.0393091	0.0329429	0.0377175	0.0281682	0.0106612	0.0178232		1.945	0.134196	0.173666	-0.120452	-0.0466039	0.0692607	-0.124271	-0.0746151	0.0374298	-0.199392
1.946	0.0146401	0.00588659	0.0170274	0.028964	0.0416964	0.0393091	0.0281682	0.0305556	0.0170274		1.946	0.138016	0.188945	-0.116632	-0.0198659	0.0628945	-0.115359	-0.0695222	0.0450692	-0.181567
1.947	0.018619	0.0170274	0.00031618	0.0329429	0.0424922	0.0345344	0.0257809	0.0249852	0.0146401		1.947	0.129103	0.177486	-0.0988066	-0.0427842	0.0679875	-0.0911672	-0.084801	0.0425227	-0.187933
1.948	0.00509082	0.0170274	0.0130486	0.0393091	0.0385133	0.0297598	0.0313513	0.0305556	0.0210063		1.948	0.129103	0.196584	-0.117905	-0.0198659	0.0743536	-0.106446	-0.0873475	0.0527086	-0.191753
1.949	0.0210063	0.0194147	0.0154359	0.0305556	0.0369218	0.0377175	0.0241894	0.0225978	0.0202105		1.949	0.12019	0.187672	-0.10008	-0.0516969	0.0552551	-0.10008	-0.0606095	0.0488889	-0.201939
1.95	0.0138443	0.0146401	0.0106612	0.0321471	0.0377175	0.0424922	0.0257809	0.0202105	0.0162316		1.95	0.125283	0.185125	-0.112812	-0.0376912	0.060348	-0.102626	-0.0746151	0.0527086	-0.213398
1.951	0.0106612	0.0225978	0.00747814	0.0329429	0.0305556	0.0297598	0.028964	0.0233936	0.0154359		1.951	0.131649	0.187672	-0.112812	-0.0313251	0.0756269	-0.101353	-0.0924404	0.065441	-0.162468
1.952	0.0194147	0.0170274	0.00827391	0.0329429	0.0337387	0.028964	0.0281682	0.0210063	0.0122528		1.952	0.136742	0.191492	-0.105173	-0.0440574	0.0692607	-0.0962602	-0.0771616	0.0539818	-0.181567
1.953	0.0218021	0.0130486	0.0202105	0.0345344	0.0432879	0.0448795	0.0194147	0.0194147	0.0106612		1.953	0.144382	0.191492	-0.114086	-0.0415109	0.065441	-0.119178	-0.0618827	0.0679875	-0.181567
1.954	0.0138443	0.0178232	0.00190772	0.0241894	0.0305556	0.0424922	0.0321471	0.0225978	0.00827391		1.954	0.135469	0.177486	-0.106446	-0.0300518	0.0807198	-0.10008	-0.0758883	0.060348	-0.175201
1.955	0.0202105	0.0257809	0.0122528	0.0345344	0.0416964	0.0377175	0.0249852	0.0178232	0.011457		1.955	0.12019	0.178759	-0.1039	-0.0211391	0.0781734	-0.0949869	-0.0809813	0.0578016	-0.181567
1.956	0.00986546	0.0170274	0.0154359	0.0305556	0.0313513	0.0345344	0.0297598	0.0194147	0.0162316		1.956	0.131649	0.181306	-0.106446	-0.0338715	0.0832663	-0.0949869	-0.0657025	0.0578016	-0.159922
1.957	0.0146401	0.0162316	0.0130486	0.036126	0.0377175	0.0504499	0.0249852	0.0241894	0.0202105		1.957	0.12401	0.186398	-0.116632	-0.0300518	0.0743536	-0.116632	-0.0593363	0.0539818	-0.170108
1.958	0.0138443	0.0154359	0.00668236	0.0369218	0.0416964	0.0329429	0.0273725	0.0305556	0.00429504		1.958	0.113824	0.192765	-0.121725	-0.0402377	0.092179	-0.108993	-0.0669757	0.0679875	-0.163742
1.959	0.0170274	0.0218021	0.0122528	0.0321471	0.0329429	0.0432879	0.0249852	0.0281682	0.0154359		1.959	0.140562	0.191492	-0.0975334	-0.0160462	0.0692607	-0.116632	-0.0758883	0.0718072	-0.145916
1.96	0.0106612	0.0130486	0.0170274	0.0377175	0.036126	0.0385133	0.0249852	0.0170274	0.011457		1.96	0.130376	0.188945	-0.107719	-0.0249589	0.0909057	-0.101353	-0.0695222	0.0628945	-0.151009
1.961	0.0202105	0.0170274	0.0178232	0.0297598	0.0297598	0.0385133	0.0297598	0.0202105	0.0122528		1.961	0.118917	0.196584	-0.0949869	-0.00204059	0.0845395	-0.121725	-0.0746151	0.0590748	-0.159922
1.962	0.0194147	0.0146401	0.00429504	0.0297598	0.0409006	0.036126	0.0353302	0.0265767	0.0218021		1.962	0.132923	0.194038	-0.0949869	-0.0325983	0.0896325	-0.0988066	-0.0427842	0.0565283	-0.145916
1.963	0.0233936	0.0106612	0.00747814	0.0225978	0.0448795	0.0353302	0.0345344	0.0225978	0.00747814		1.963	0.112551	0.185125	-0.102626	-0.0134997	0.0832663	-0.106446	-0.0606095	0.0909057	-0.158649
1.964	0.0162316	0.0170274	0.0154359	0.0409006	0.0432879	0.0424922	0.0329429	0.0321471	0.0146401		1.964	0.130376	0.178759	-0.106446	-0.0173194	0.0883593	-0.105173	-0.0657025	0.0692607	-0.163742
1.965	0.0122528	0.0257809	0.011457	0.036126	0.0329429	0.0345344	0.018619	0.0233936	0.0162316		1.965	0.138016	0.188945	-0.112812	-0.0313251	0.0896325	-0.115359	-0.0542433	0.0743536	-0.14337
1.966	0.0265767	0.0130486	0.0106612	0.0313513	0.0369218	0.0416964	0.0233936	0.028964	0.00906968		1.966	0.132923	0.191492	-0.0962602	-0.0160462	0.0781734	-0.124271	-0.0466039	0.0679875	-0.14337
1.967	0.0146401	0.0130486	0.00111195	0.0313513	0.0448795	0.0377175	0.0297598	0.018619	0.00827391		1.967	0.12783	0.188945	-0.101353	-0.0376912	0.0807198	-0.106446	-0.0224124	0.0794466	-0.122998
1.968	0.018619	0.0122528	0.0130486	0.0202105	0.0329429	0.0401048	0.0313513	0.0202105	0.0130486		1.968	0.134196	0.200404	-0.0962602	-0.0275053	0.0781734	-0.116632	-0.058063	0.0718072	-0.14719
1.969	0.00986546	0.0202105	0.0162316	0.0353302	0.0424922	0.0488584	0.0194147	0.0257809	0.0138443		1.969	0.104911	0.205497	-0.0949869	-0.0236856	0.0934522	-0.112812	-0.0453307	0.0832663	-0.161195
1.97	0.0146401	0.0154359	0.00668236	0.0321471	0.0345344	0.0329429	0.0313513	0.0273725	0.00906968		1.97	0.140562	0.194038	-0.112812	-0.0185927	0.0794466	-0.10008	-0.0478771	0.0743536	-0.159922
1.971	0.0194147	0.0122528	0.00906968	0.0329429	0.0377175	0.0369218	0.0265767	0.0218021	0.0178232		1.971	0.117644	0.187672	-0.114086	-0.00458707	0.0845395	-0.115359	-0.0555166	0.0667142	-0.142097
1.972	0.0162316	0.0249852	0.0170274	0.0377175	0.0369218	0.036126	0.0273725	0.0265767	0.00906968		1.972	0.135469	0.194038	-0.112812	-0.0058603	0.0832663	-0.115359	-0.0466039	0.0667142	-0.130638
1.973	0.018619	0.0170274	0.0170274	0.0329429	0.0393091	0.0488584	0.0249852	0.0297598	0.00747814		1.973	0.130376	0.200404	-0.112812	-0.0262321	0.0985451	-0.102626	-0.058063	0.087086	-0.148463
1.974	0.0170274	0.0249852	0.0154359	0.0297598	0.0329429	0.0353302	0.0257809	0.0218021	0.0146401		1.974	0.12401	0.196584	-0.106446	-0.0185927	0.0934522	-0.0949869	-0.0453307	0.0743536	-0.142097
1.975	0.00906968	0.0202105	0.0122528	0.028964	0.0385133	0.0409006	0.0305556	0.0233936	0.0170274		1.975	0.138016	0.178759	-0.10008	-0.0224124	0.0845395	-0.102626	-0.0453307	0.0578016	-0.149736
1.976	0.0146401	0.0202105	0.011457	0.0305556	0.0385133	0.0353302	0.0281682	0.0233936	0.0122528		1.976	0.130376	0.194038	-0.0937137	-0.0262321	0.092179	-0.115359	-0.0453307	0.0743536	-0.149736
1.977	0.0170274	0.0194147	0.00986546	0.0369218	0.0385133	0.0448795	0.0305556	0.0281682	0.00588659		1.977	0.118917	0.186398	-0.111539	-0.00713354	0.101092	-0.0886207	-0.0427842	0.065441	-0.140823
1.978	0.0154359	0.018619	0.00906968	0.0345344	0.0369218	0.0321471	0.0305556	0.0249852	0.018619		1.978	0.134196	0.187672	-0.102626	-0.0122265	0.0959987	-0.116632	-0.0224124	0.087086	-0.135731
1.979	0.0138443	0.011457	0.0233936	0.0329429	0.0353302	0.0440837	0.0313513	0.028964	0.0106612		1.979	0.12783	0.180032	-0.108993	-0.0058603	0.0947254	-0.106446	-0.0338715	0.0641677	-0.153556
1.98	0.0146401	0.0122528	0.00111195	0.0353302	0.0353302	0.0345344	0.0353302	0.0202105	0.0146401		1.98	0.12783	0.188945	-0.1039	0.00687207	0.0985451	-0.105173	-0.0440574	0.0743536	-0.125545
1.981	0.0122528	0.0170274	0.00986546	0.0329429	0.0313513	0.0416964	0.0281682	0.0329429	0.0202105		1.981	0.136742	0.183852	-0.106446	0.000505882	0.0985451	-0.110266	-0.0427842	0.0756269	-0.144643
1.982	0.0202105	0.0281682	0.0162316	0.0297598	0.0305556	0.0472668	0.0329429	0.0281682	0.0154359		1.982	0.145655	0.178759	-0.102626	-0.00458707	0.087086	-0.089894	-0.0427842	0.0501621	-0.140823
1.983	0.00906968	0.0218021	0.0130486	0.0424922	0.0305556	0.0440837	0.0210063	0.0170274	0.0130486		1.983	0.131649	0.190218	-0.0975334	-0.0224124	0.0896325	-0.10008	-0.0440574	0.0718072	-0.125545
1.984	0.0273725	0.0202105	0.00668236	0.0337387	0.0377175	0.046471	0.0265767	0.028964	0.00906968		1.984	0.117644	0.187672	-0.101353	-0.00840678	0.112551	-0.112812	-0.0389645	0.0692607	-0.140823
1.985	0.0122528	0.0154359	0.0122528	0.0377175	0.0416964	0.0345344	0.0218021	0.0241894	0.0218021		1.985	0.154568	0.182579	-0.102626	-0.0134997	0.110004	-0.112812	-0.0338715	0.0832663	-0.131911
1.986	0.0122528	0.0170274	0.0146401	0.036126	0.0424922	0.0416964	0.0241894	0.0194147	0.0178232		1.986	0.134196	0.173666	-0.106446	-0.0211391	0.0985451	-0.0975334	-0.0453307	0.065441	-0.125545
1.987	0.00827391	0.0210063	0.00827391	0.0313513	0.0345344	0.036126	0.0241894	0.0257809	0.0233936		1.987	0.144382	0.200404	-0.107719	-0.00968002	0.102365	-0.106446	-0.0313251	0.0641677	-0.121725
1.988	0.00986546	0.018619	0.0178232	0.0265767	0.0313513	0.0385133	0.028964	0.0265767	0.0154359		1.988	0.140562	0.174939	-0.102626	0.000505882	0.087086	-0.110266	-0.0249589	0.0730804	-0.122998
1.989	0.0202105	0.0249852	0.0106612	0.0321471	0.0369218	0.0353302	0.028964	0.0178232	0.0170274		1.989	0.131649	0.186398	-0.106446	-0.0122265	0.111278	-0.102626	-0.0427842	0.065441	-0.1039
1.99	0.0218021	0.0146401	0.0146401	0.0329429	0.0369218	0.0393091	0.0345344	0.0202105	0.018619		1.99	0.149475	0.202951	-0.111539	-0.00331383	0.112551	-0.0949869	-0.0389645	0.0756269	-0.0962602
1.991	0.0154359	0.0233936	0.0146401	0.0353302	0.0456753	0.0409006	0.0225978	0.0225978	0.0154359		1.991	0.140562	0.191492	-0.101353	-0.0262321	0.108731	-0.0886207	-0.0402377	0.087086	-0.0949869
1.992	0.0130486	0.0194147	0.0146401	0.0257809	0.028964	0.0385133	0.0265767	0.0241894	0.0210063		1.992	0.115097	0.174939	-0.110266	-0.0160462	0.103638	-0.114086	-0.0351448	0.0667142	-0.101353
1.993	0.0265767	0.0297598	0.0146401	0.0281682	0.0345344	0.0409006	0.0257809	0.0210063	0.0241894		1.993	0.129103	0.180032	-0.0924404	-0.0160462	0.0832663	-0.0988066	-0.0402377	0.0667142	-0.0809813
1.994	0.0106612	0.00906968	0.0138443	0.0353302	0.0393091	0.0297598	0.0297598	0.0218021	0.018619		1.994	0.132923	0.205497	-0.110266	-0.0058603	0.0883593	-0.0975334	-0.0402377	0.0781734	-0.0860743
1.995	0.00906968	0.0210063	0.0138443	0.0345344	0.0321471	0.0313513	0.0281682	0.0297598	0.00668236		1.995	0.145655	0.178759	-0.110266	-0.00968002	0.0998184	-0.114086	-0.0415109	0.0845395	-0.0860743
1.996	0.0170274	0.0170274	0.011457	0.0393091	0.0321471	0.0369218	0.0154359	0.0241894	0.0106612		1.996	0.150748	0.169846	-0.107719	-0.00204059	0.0947254	-0.0975334	-0.0338715	0.0845395	-0.0797081
[truncated: 1,003 more rows]

## Sheet: Figure 2b
Figure 2b
		With L-Asp			Without L-Asp		Empty liposomes
[NaPi] (mM)	I	II	III	I	II	III	I
0	0.186585	0.19154	0.0974987	0.0770968	0.0382468	0.0489478	0.159977
15	0.524371	0.512971	0.566219	0.157387	0.119832	0.11391	0.161272
25	0.560022	0.485462	0.720996	0.1453	0.14012	0.155791	0.177243
50	0.861655	0.727435	0.881436	0.221274	0.165588	0.1748	0.196237
75	1	0.82733	0.835785	0.211345	0.163862	0.188946	0.207892
113.5	0.89078	1	1	0.207029	0.164725	0.201468	0.176812
Legend:
I, II and III	are the three biological replicates and represent the average of three technical replicates

## Sheet: Figure 2c
Figure 2c
		With L-Asp and NaSCN			With L-Asp and with KSCN			Without L-Asp and with NaSCN
[NaSCN or KSCN] (mM)		I	II	III	I	II	III	I	II	III
	1	0.0373987	0.0746561	0.0548379	0.0245109	0.0235931	0.0424779	0.00670228	0.00699023	0.00843698
	5	0.177524	0.133471	0.168927	0.107461	0.111239	0.152239	0.0256825	0.0275634	0.0285644
	10	0.248056	0.272191	0.218634	0.169089	0.17265	0.196738	0.0554416	0.0589236	0.053846
	20	0.421924	0.369201	0.419667	0.173306	0.185645	0.202285	0.0891842	0.0846493	0.0864583
	50	0.628363	0.676165	0.655391	0.17893	0.172237	0.198829	0.185023	0.204729	0.179375
	100	1	0.846049	0.973358	0.261881	0.263413	0.262238	0.304762	0.314563	0.291376
Legend:
I, II and III	are the three biological replicates and represent the average of three technical replicates

## Sheet: Figure 3a
Figure 3a
	WT		P208R
[NaCl] (mM)	I	II	I	II
1	0.35	0.46	0.26	0.26
5	1.08	1.41	0.525	0.525
10	1.76	2.29	0.66	0.66
20	2.89	3.77	1.77	1.9
50	7.08	7.78	3.055	3.85
100	9.02	10.05	4.635	4.75
200	9.31	12.1	4.355	5.25
300	10.11	11.17	4.93	6.15
Legend:
I, II	are the two biological replicates and represent the average of three technical replicates

## Sheet: Figure 3b
Figure 3b
	WT - L-Asp trasnport			P208R - L-Asp trasnport
Time (s)	I	II	III	I	II	III
0	-0.0905306	0.0208777	0.0024157	-0.0020406	0.00750869	0.0043256
0.001	-0.0720686	0.0126016	0.0151481	-0.0045871	0.0106918	0.0043256		Legend:
0.002	-0.0669757	0.0113284	-0.0001307	-0.0045871	0.011965	-0.0001307		I, II and III	are the three biological replicates and represent the average of three technical replicates
0.003	-0.0612461	0.00432559	0.0106918	-0.0077702	0.00750869	0.0132383
0.004	-0.0313251	0.00687207	0.003689	-0.0115899	0.0132383	0.0075087
0.005	-0.0370546	0.0106918	0.0049622	-0.0109533	0.00814531	0.0113284
0.006	-0.0166828	0.00941854	0.0106918	-0.001404	0.00623545	0.0094185
0.007	-0.0211392	0.0100552	0.0049622	-0.014773	0.0132383	0.0068721
0.008	-0.014773	0.0151481	0.0030524	-0.0109533	0.0189678	0.0145115
0.009	-0.0033138	0.0176946	0.0011425	-0.0077702	0.0291537	0.0017791
0.01	-0.0058603	0.0285171	0.0106918	-0.0173194	0.00878192	0.003689
0.011	-0.0033138	0.017058	0.0043256	-0.0001307	0.0138749	0.0043256
0.012	-0.0039505	0.0183312	0.0157847	-0.0115899	0.0151481	0.0094185
0.013	-0.00968	0.00941854	0.0011425	-0.0217758	0.0164214	-0.0001307
0.014	-0.0001307	0.0113284	-0.0090434	-0.0128631	0.00241574	0.0017791
0.015	0.0005059	0.0208777	-0.0090434	-0.0077702	0.00241574	-0.0033138
0.016	-0.0141363	0.0113284	-0.0007674	0.0100552	0.00878192	0.0094185
0.017	0.0017791	0.0138749	-0.0077702	-0.0033138	0.0100552	0.0017791
0.018	0.0094185	0.0157847	0.0380664	0.0380664	0.00750869	0.003689
0.019	0.0164213	0.0138749	0.0176946	0.0692607	0.00432559	0.0100552
0.02	0.003689	0.0138749	0.0011425	0.0622579	0.00878192	0.0145115
0.021	0.0145115	0.0221509	0.003689	0.0673508	0.0100552	0.0024157
0.022	0.017058	0.0138749	0.0011425	0.0444326	0.0215143	0.0055988
0.023	0.0132383	0.0145115	-0.0001307	0.0132383	0.0234242	0.0138749
0.024	0.0145115	0.00623545	-0.0026772	-0.0109533	0.0215143	0.0183312
0.025	0.0106918	0.0227875	-0.0058603	-0.0045871	0.0164214	0.0062354
0.026	0.0081453	0.0151481	-0.0001307	-0.0026772	0.0208777	0.0043256
0.027	0.0176946	0.0259706	0.0075087	0.0291537	0.0126016	-0.0071335
0.028	0.0151481	0.0126016	-0.0052237	0.0176946	0.017058	0.0030524
0.029	0.017058	0.0202411	-0.0154096	0.0272439	0.011965	0.0100552
0.03	0.0215143	0.00814531	-0.0020406	0.0202411	0.0145115	0.0106918
0.031	0.0208777	0.00814531	-0.0109533	0.0246974	0.0100552	0.017058
0.032	0.0259706	0.0043256	0.0278805	0.025334	0.017058	0.0164213
0.033	0.0138749	0.011965	0.0164213	0.0138749	0.0132383	0.0234242
0.034	0.017058	0.00559883	-0.0020406	0.0227875	0.017058	0.0081453
0.035	0.0196044	0.0138749	-0.0045871	0.0075087	0.00177912	0.0138749
0.036	0.0215143	0.0246974	0.0043256	0.0011425	0.0011425	0.0240608
[truncated: 2,963 more rows]

## Sheet: Figure 3c
Figure 3c
[truncated: 3,002 more rows]

## Sheet: Figure 4b
Figure 4b
[truncated: 2,338 more rows]

## Sheet: Supplementary Figure 2a
Supplementary Figure 2a
[truncated: 13 more rows]

[truncated: 8 more sheets: Supplementary Figure 2b, Supplementary Figure 4a, Supplementary Figure 4b, Supplementary Figure 4c, Supplementary Figure 4d, Supplementary Figure 5, Supplementary Figure 7a, Supplementary Figure 7b]
